# Supplementary material for: 1,1′-Di-tert-butyl-2,2′,3,3′,4,4′,5,5′-octa­ethyl-1,1′-bis­tannole
Source: Acta Crystallogr Sect E Struct Rep Online. 2011 Jun 18;67(Pt 7):m949. doi: 10.1107/S1600536811022951 (PMC3152095; doi:10.1107/S1600536811022951)
Supplement: Supplementary file 1 [file e-67-0m949-sup1.cif]

##############################################################################
#                                                                            #
# This CIF contains the data in a paper accepted for publication in          #
# Acta Crystallographica Section E. It conforms to the requirements of       #
# Notes for Authors for Acta Crystallographica Section E, and has been       #
# peer reviewed under the auspices of the IUCr Commission on Journals.       #
#                                                                            #
# Full details of the Crystallographic Information File format               #
# are given in the paper "The Crystallographic Information File (CIF):       #
# a New Standard Archive File for Crystallography" by S. R. Hall, F. H.      #
# Allen and I. D. Brown [Acta Cryst. (1991), A47, 655-685].                  #
#                                                                            #
# The current version of the core CIF dictionary is obtainable from          #
# ftp://ftp.iucr.org/pub/cif_core.dic.                                       #
#                                                                            #
# Software is freely available for graphical display of the structure(s)     #
# in this CIF. For information consult the CIF software page                 #
# http://www.iucr.org/resources/cif/software.                                #
#                                                                            #
# This file may be used for bona fide research purposes within the           #
# scientific community so long as proper attribution is given to the journal # 
# article from which it was obtained.                                        #
#                                                                            #
##############################################################################
data_I
_audit_creation_method     SHELXL-97
_chemical_name_systematic
;
1,1'-Di-<i>tert</i>-butyl-2,2',3,3',4,4',5,5'-octaethyl-1,1'-bistannole
;
_chemical_name_common     ?
_chemical_formula_moiety     'C32 H58 Sn2'
_chemical_formula_sum     'C32 H58 Sn2'
_chemical_formula_iupac     '[Sn2 (C4 H9)2 (C12 H20)2]'
_chemical_formula_weight     680.20
_chemical_melting_point     ?
_symmetry_cell_setting     monoclinic
_symmetry_space_group_name_H-M     'P 21/n '
_symmetry_space_group_name_Hall     '-P 2yn'
loop_
    _symmetry_equiv_pos_as_xyz
    'x, y, z'
    '-x+1/2, y+1/2, -z+1/2'
    '-x, -y, -z'
    'x-1/2, -y-1/2, z-1/2'
_cell_length_a     8.7161(5)
_cell_length_b     16.5999(9)
_cell_length_c     11.7913(6)
_cell_angle_alpha     90.00
_cell_angle_beta     100.8270(10)
_cell_angle_gamma     90.00
_cell_volume     1675.67(16)
_cell_formula_units_Z     2
_cell_measurement_reflns_used     6469
_cell_measurement_theta_min     2.45
_cell_measurement_theta_max     28.09
_cell_measurement_temperature     100(2)
_exptl_crystal_description     cube
_exptl_crystal_colour     colourless
_exptl_crystal_size_max     0.25
_exptl_crystal_size_mid     0.10
_exptl_crystal_size_min     0.05
_exptl_crystal_density_diffrn     1.348
_exptl_crystal_density_meas     ?
_exptl_crystal_density_method     'not measured'
_exptl_crystal_F_000     700
_exptl_absorpt_coefficient_mu     1.507
_exptl_absorpt_correction_type     multi-scan
_exptl_absorpt_process_details     '(XPREP; Bruker, 2008)'
_exptl_absorpt_correction_T_min     0.835
_exptl_absorpt_correction_T_max     0.927
_exptl_special_details
;
(<i>SADABS</i>; Bruker, 2008)
;
_diffrn_ambient_temperature     100(2)
_diffrn_radiation_type     MoK\a
_diffrn_radiation_wavelength     0.71073
_diffrn_radiation_source     'Bruker TXS fine-focus rotating anode'
_diffrn_radiation_monochromator     'Bruker Helios multilayer confocal mirror'
_diffrn_measurement_device_type     'Bruker APEXII CCD area-detector'
_diffrn_measurement_method     '\f and \w'
_diffrn_detector_area_resol_mean     8.333
_diffrn_reflns_number     9015
_diffrn_reflns_av_R_equivalents     0.0165
_diffrn_reflns_av_sigmaI/netI     0.0199
_diffrn_reflns_theta_min     2.14
_diffrn_reflns_theta_max     26.99
_diffrn_reflns_theta_full     26.99
_diffrn_measured_fraction_theta_max     0.995
_diffrn_measured_fraction_theta_full     0.995
_diffrn_reflns_limit_h_min     -11
_diffrn_reflns_limit_h_max     9
_diffrn_reflns_limit_k_min     -21
_diffrn_reflns_limit_k_max     21
_diffrn_reflns_limit_l_min     -14
_diffrn_reflns_limit_l_max     12
_refine_special_details
;
Refinement of <i>F</i>^2^ against ALL reflections. The weighted <i>R</i>-factor
<i>wR</i> and goodness of fit <i>S</i> are based on <i>F</i>^2^, conventional
<i>R</i>-factors <i>R</i> are based on <i>F</i>, with <i>F</i> set to zero for
negative <i>F</i>^2^. The threshold expression of <i>F</i>^2^ >
\s(<i>F</i>^2^) is used only for calculating <i>R</i>-factors(gt) <i>etc</i>.
and is not relevant to the choice of reflections for refinement.
<i>R</i>-factors based on <i>F</i>^2^ are statistically about twice as large
as those based on <i>F</i>, and <i>R</i>- factors based on ALL data will be
even larger.
;
_reflns_number_total     3636
_reflns_number_gt     3387
_reflns_threshold_expression     I>2sigma(I)
_refine_ls_structure_factor_coef     Fsqd
_refine_ls_matrix_type     full
_refine_ls_R_factor_all     0.0185
_refine_ls_R_factor_gt     0.0170
_refine_ls_wR_factor_gt     0.0422
_refine_ls_wR_factor_ref     0.0432
_refine_ls_goodness_of_fit_ref     1.041
_refine_ls_restrained_S_all     1.041
_refine_ls_number_reflns     3636
_refine_ls_number_parameters     161
_refine_ls_number_restraints     0
_refine_ls_hydrogen_treatment     constr
_refine_ls_weighting_scheme     calc
_refine_ls_weighting_details
         'calc w=1/[\s^2^(Fo^2^)+(0.0200P)^2^+0.7365P] where P=(Fo^2^+2Fc^2^)/3'
_atom_sites_solution_hydrogens     geom
_atom_sites_solution_primary     direct
_atom_sites_solution_secondary     difmap
_refine_ls_shift/su_max     0.002
_refine_ls_shift/su_mean     0.000
_refine_diff_density_max     0.428
_refine_diff_density_min     -0.420
_refine_ls_extinction_method     none
_refine_ls_extinction_coef     ?
loop_
    _atom_type_symbol
    _atom_type_description
    _atom_type_scat_dispersion_real
    _atom_type_scat_dispersion_imag
    _atom_type_scat_source
    'C' 'C' 0.0033 0.0016
                         'International Tables Vol C Tables 4.2.6.8 and 6.1.1.4'
    'H' 'H' 0.0000 0.0000
                         'International Tables Vol C Tables 4.2.6.8 and 6.1.1.4'
    'Sn' 'Sn' -0.6537 1.4246
                         'International Tables Vol C Tables 4.2.6.8 and 6.1.1.4'
_computing_data_collection     'APEX2 (Bruker, 2008)'
_computing_cell_refinement     'SAINT (Bruker, 2008)'
_computing_data_reduction     'SAINT and XPREP (Bruker, 2008)'
_computing_structure_solution     'SHELXS97 (Sheldrick, 2008)'
_computing_structure_refinement     'SHELXL97 (Sheldrick, 2008)'
_computing_molecular_graphics     'XSHEL (Bruker, 2008)'
_computing_publication_material     'XCIF (Bruker, 2008)'
loop_
    _atom_site_type_symbol
    _atom_site_label
    _atom_site_fract_x
    _atom_site_fract_y
    _atom_site_fract_z
    _atom_site_U_iso_or_equiv
    _atom_site_adp_type
    _atom_site_calc_flag
    _atom_site_refinement_flags
    _atom_site_occupancy
    _atom_site_symmetry_multiplicity
    _atom_site_disorder_assembly
    _atom_site_disorder_group
    Sn Sn1 0.025172(11) 0.980800(6) 0.390739(8) 0.01472(4) Uani d . 1 1 . .
    C C1 0.08418(18) 1.07858(9) 0.28847(13) 0.0166(3) Uani d . 1 1 . .
    C C2 -0.03317(18) 1.08829(9) 0.19728(13) 0.0165(3) Uani d . 1 1 . .
    C C3 -0.17491(18) 1.03462(9) 0.18331(13) 0.0166(3) Uani d . 1 1 . .
    C C4 -0.18366(18) 0.97554(9) 0.26111(14) 0.0174(3) Uani d . 1 1 . .
    C C5 0.20071(18) 0.88519(10) 0.40268(14) 0.0207(3) Uani d . 1 1 . .
    C C6 0.2344(3) 0.86861(15) 0.28284(18) 0.0494(6) Uani d . 1 1 . .
    H H6A 0.2631 0.9179 0.2498 0.074 Uiso calc R 1 1 . .
    H H6B 0.1428 0.8468 0.2347 0.074 Uiso calc R 1 1 . .
    H H6C 0.3187 0.8307 0.2884 0.074 Uiso calc R 1 1 . .
    C C7 0.3492(2) 0.91665(13) 0.47898(19) 0.0412(5) Uani d . 1 1 . .
    H H7A 0.4319 0.8783 0.4801 0.062 Uiso calc R 1 1 . .
    H H7B 0.3311 0.9245 0.5560 0.062 Uiso calc R 1 1 . .
    H H7C 0.3781 0.9670 0.4489 0.062 Uiso calc R 1 1 . .
    C C8 0.1474(3) 0.80959(13) 0.4556(3) 0.0577(7) Uani d . 1 1 . .
    H H8A 0.0592 0.7872 0.4042 0.087 Uiso calc R 1 1 . .
    H H8B 0.1182 0.8226 0.5280 0.087 Uiso calc R 1 1 . .
    H H8C 0.2310 0.7710 0.4681 0.087 Uiso calc R 1 1 . .
    C C9 0.23347(19) 1.12690(10) 0.31206(14) 0.0207(3) Uani d . 1 1 . .
    H H9A 0.2443 1.1562 0.2428 0.025 Uiso calc R 1 1 . .
    H H9B 0.3215 1.0904 0.3308 0.025 Uiso calc R 1 1 . .
    C C10 0.2376(2) 1.18665(11) 0.41124(15) 0.0285(4) Uani d . 1 1 . .
    H H10A 0.1539 1.2247 0.3915 0.043 Uiso calc R 1 1 . .
    H H10B 0.3356 1.2147 0.4246 0.043 Uiso calc R 1 1 . .
    H H10C 0.2260 1.1581 0.4799 0.043 Uiso calc R 1 1 . .
    C C11 -0.02473(19) 1.15157(10) 0.10545(13) 0.0213(3) Uani d . 1 1 . .
    H H11A 0.0349 1.1974 0.1409 0.026 Uiso calc R 1 1 . .
    H H11B -0.1294 1.1701 0.0735 0.026 Uiso calc R 1 1 . .
    C C12 0.0514(2) 1.11894(11) 0.00763(14) 0.0276(4) Uani d . 1 1 . .
    H H12A 0.1557 1.1013 0.0387 0.041 Uiso calc R 1 1 . .
    H H12B 0.0547 1.1607 -0.0482 0.041 Uiso calc R 1 1 . .
    H H12C -0.0086 1.0744 -0.0289 0.041 Uiso calc R 1 1 . .
    C C13 -0.30873(19) 1.05102(10) 0.08346(14) 0.0229(3) Uani d . 1 1 . .
    H H13A -0.3647 1.0012 0.0615 0.027 Uiso calc R 1 1 . .
    H H13B -0.2668 1.0698 0.0176 0.027 Uiso calc R 1 1 . .
    C C14 -0.4225(2) 1.11386(11) 0.11409(18) 0.0348(4) Uani d . 1 1 . .
    H H14A -0.4702 1.0938 0.1755 0.052 Uiso calc R 1 1 . .
    H H14B -0.5018 1.1246 0.0475 0.052 Uiso calc R 1 1 . .
    H H14C -0.3669 1.1627 0.1385 0.052 Uiso calc R 1 1 . .
    C C15 -0.32148(19) 0.92105(10) 0.26192(15) 0.0230(3) Uani d . 1 1 . .
    H H15A -0.4082 0.9395 0.2037 0.028 Uiso calc R 1 1 . .
    H H15B -0.3527 0.9253 0.3364 0.028 Uiso calc R 1 1 . .
    C C16 -0.2897(2) 0.83329(11) 0.23913(18) 0.0337(4) Uani d . 1 1 . .
    H H16A -0.2663 0.8279 0.1631 0.051 Uiso calc R 1 1 . .
    H H16B -0.3802 0.8017 0.2446 0.051 Uiso calc R 1 1 . .
    H H16C -0.2024 0.8147 0.2952 0.051 Uiso calc R 1 1 . .
loop_
    _atom_site_aniso_label
    _atom_site_aniso_U_11
    _atom_site_aniso_U_22
    _atom_site_aniso_U_33
    _atom_site_aniso_U_12
    _atom_site_aniso_U_13
    _atom_site_aniso_U_23
    Sn1 0.01341(6) 0.01614(6) 0.01448(6) 0.00001(4) 0.00225(4) 0.00191(4)
    C1 0.0176(7) 0.0170(7) 0.0159(7) -0.0015(6) 0.0052(6) -0.0001(6)
    C2 0.0193(7) 0.0139(7) 0.0172(7) 0.0008(6) 0.0058(6) -0.0002(6)
    C3 0.0149(7) 0.0168(7) 0.0175(7) 0.0016(6) 0.0014(6) -0.0027(6)
    C4 0.0141(7) 0.0185(7) 0.0194(8) -0.0002(6) 0.0028(6) -0.0020(6)
    C5 0.0170(8) 0.0210(8) 0.0232(8) 0.0027(6) 0.0013(6) 0.0000(6)
    C6 0.0559(14) 0.0607(15) 0.0314(11) 0.0330(12) 0.0074(10) -0.0069(10)
    C7 0.0230(10) 0.0449(12) 0.0498(12) 0.0099(8) -0.0082(8) -0.0115(10)
    C8 0.0319(12) 0.0326(11) 0.112(2) 0.0118(9) 0.0221(13) 0.0330(13)
    C9 0.0193(8) 0.0216(8) 0.0210(8) -0.0044(6) 0.0036(6) 0.0011(6)
    C10 0.0302(10) 0.0268(9) 0.0270(9) -0.0092(7) 0.0015(7) -0.0042(7)
    C11 0.0240(8) 0.0190(8) 0.0203(8) -0.0009(6) 0.0027(6) 0.0041(6)
    C12 0.0343(10) 0.0299(9) 0.0195(8) -0.0047(7) 0.0075(7) 0.0035(7)
    C13 0.0210(8) 0.0226(8) 0.0222(8) -0.0001(7) -0.0030(6) 0.0014(7)
    C14 0.0234(9) 0.0293(9) 0.0472(12) 0.0069(7) -0.0054(8) -0.0003(8)
    C15 0.0178(8) 0.0241(8) 0.0268(8) -0.0037(6) 0.0033(6) 0.0017(7)
    C16 0.0355(10) 0.0252(9) 0.0433(11) -0.0132(8) 0.0146(9) -0.0065(8)
_geom_special_details
;
All e.s.d.'s (except the e.s.d. in the dihedral angle between two l.s. planes)
are estimated using the full covariance matrix. The cell e.s.d.'s are taken
into account individually in the estimation of e.s.d.'s in distances, angles
and torsion angles; correlations between e.s.d.'s in cell parameters are only
used when they are defined by crystal symmetry. An approximate (isotropic)
treatment of cell e.s.d.'s is used for estimating e.s.d.'s involving l.s.
planes.
;
loop_
    _geom_bond_atom_site_label_1
    _geom_bond_atom_site_label_2
    _geom_bond_site_symmetry_2
    _geom_bond_distance
    _geom_bond_publ_flag
    Sn1 C1 . 2.1416(15) yes
    Sn1 C4 . 2.1475(16) yes
    Sn1 C5 . 2.1906(16) yes
    Sn1 Sn1 3_576 2.7682(2) yes
    C1 C2 . 1.347(2) ?
    C1 C9 . 1.509(2) ?
    C2 C3 . 1.507(2) ?
    C2 C11 . 1.520(2) ?
    C3 C4 . 1.355(2) ?
    C3 C13 . 1.518(2) ?
    C4 C15 . 1.505(2) ?
    C5 C8 . 1.513(3) ?
    C5 C6 . 1.521(3) ?
    C5 C7 . 1.523(2) ?
    C6 H6A . 0.9600 ?
    C6 H6B . 0.9600 ?
    C6 H6C . 0.9600 ?
    C7 H7A . 0.9600 ?
    C7 H7B . 0.9600 ?
    C7 H7C . 0.9600 ?
    C8 H8A . 0.9600 ?
    C8 H8B . 0.9600 ?
    C8 H8C . 0.9600 ?
    C9 C10 . 1.529(2) ?
    C9 H9A . 0.9700 ?
    C9 H9B . 0.9700 ?
    C10 H10A . 0.9600 ?
    C10 H10B . 0.9600 ?
    C10 H10C . 0.9600 ?
    C11 C12 . 1.534(2) ?
    C11 H11A . 0.9700 ?
    C11 H11B . 0.9700 ?
    C12 H12A . 0.9600 ?
    C12 H12B . 0.9600 ?
    C12 H12C . 0.9600 ?
    C13 C14 . 1.529(2) ?
    C13 H13A . 0.9700 ?
    C13 H13B . 0.9700 ?
    C14 H14A . 0.9600 ?
    C14 H14B . 0.9600 ?
    C14 H14C . 0.9600 ?
    C15 C16 . 1.516(2) ?
    C15 H15A . 0.9700 ?
    C15 H15B . 0.9700 ?
    C16 H16A . 0.9600 ?
    C16 H16B . 0.9600 ?
    C16 H16C . 0.9600 ?
loop_
    _geom_angle_atom_site_label_1
    _geom_angle_atom_site_label_2
    _geom_angle_atom_site_label_3
    _geom_angle_site_symmetry_1
    _geom_angle_site_symmetry_3
    _geom_angle
    _geom_angle_publ_flag
    C1 Sn1 C4 . . 83.75(6) yes
    C1 Sn1 C5 . . 110.28(6) ?
    C4 Sn1 C5 . . 120.31(6) ?
    C1 Sn1 Sn1 . 3_576 116.51(4) ?
    C4 Sn1 Sn1 . 3_576 114.24(4) ?
    C5 Sn1 Sn1 . 3_576 109.75(4) ?
    C2 C1 C9 . . 125.63(14) ?
    C2 C1 Sn1 . . 108.27(11) ?
    C9 C1 Sn1 . . 126.08(11) ?
    C1 C2 C3 . . 120.03(13) ?
    C1 C2 C11 . . 121.33(14) ?
    C3 C2 C11 . . 118.62(13) ?
    C4 C3 C2 . . 120.22(14) ?
    C4 C3 C13 . . 121.47(14) ?
    C2 C3 C13 . . 118.26(13) ?
    C3 C4 C15 . . 125.86(15) ?
    C3 C4 Sn1 . . 107.73(11) ?
    C15 C4 Sn1 . . 126.20(11) ?
    C8 C5 C6 . . 111.14(18) ?
    C8 C5 C7 . . 109.49(17) ?
    C6 C5 C7 . . 108.65(17) ?
    C8 C5 Sn1 . . 111.26(12) ?
    C6 C5 Sn1 . . 109.01(12) ?
    C7 C5 Sn1 . . 107.17(11) ?
    C5 C6 H6A . . 109.5 ?
    C5 C6 H6B . . 109.5 ?
    H6A C6 H6B . . 109.5 ?
    C5 C6 H6C . . 109.5 ?
    H6A C6 H6C . . 109.5 ?
    H6B C6 H6C . . 109.5 ?
    C5 C7 H7A . . 109.5 ?
    C5 C7 H7B . . 109.5 ?
    H7A C7 H7B . . 109.5 ?
    C5 C7 H7C . . 109.5 ?
    H7A C7 H7C . . 109.5 ?
    H7B C7 H7C . . 109.5 ?
    C5 C8 H8A . . 109.5 ?
    C5 C8 H8B . . 109.5 ?
    H8A C8 H8B . . 109.5 ?
    C5 C8 H8C . . 109.5 ?
    H8A C8 H8C . . 109.5 ?
    H8B C8 H8C . . 109.5 ?
    C1 C9 C10 . . 112.43(13) ?
    C1 C9 H9A . . 109.1 ?
    C10 C9 H9A . . 109.1 ?
    C1 C9 H9B . . 109.1 ?
    C10 C9 H9B . . 109.1 ?
    H9A C9 H9B . . 107.9 ?
    C9 C10 H10A . . 109.5 ?
    C9 C10 H10B . . 109.5 ?
    H10A C10 H10B . . 109.5 ?
    C9 C10 H10C . . 109.5 ?
    H10A C10 H10C . . 109.5 ?
    H10B C10 H10C . . 109.5 ?
    C2 C11 C12 . . 112.17(14) ?
    C2 C11 H11A . . 109.2 ?
    C12 C11 H11A . . 109.2 ?
    C2 C11 H11B . . 109.2 ?
    C12 C11 H11B . . 109.2 ?
    H11A C11 H11B . . 107.9 ?
    C11 C12 H12A . . 109.5 ?
    C11 C12 H12B . . 109.5 ?
    H12A C12 H12B . . 109.5 ?
    C11 C12 H12C . . 109.5 ?
    H12A C12 H12C . . 109.5 ?
    H12B C12 H12C . . 109.5 ?
    C3 C13 C14 . . 112.16(14) ?
    C3 C13 H13A . . 109.2 ?
    C14 C13 H13A . . 109.2 ?
    C3 C13 H13B . . 109.2 ?
    C14 C13 H13B . . 109.2 ?
    H13A C13 H13B . . 107.9 ?
    C13 C14 H14A . . 109.5 ?
    C13 C14 H14B . . 109.5 ?
    H14A C14 H14B . . 109.5 ?
    C13 C14 H14C . . 109.5 ?
    H14A C14 H14C . . 109.5 ?
    H14B C14 H14C . . 109.5 ?
    C4 C15 C16 . . 113.80(14) ?
    C4 C15 H15A . . 108.8 ?
    C16 C15 H15A . . 108.8 ?
    C4 C15 H15B . . 108.8 ?
    C16 C15 H15B . . 108.8 ?
    H15A C15 H15B . . 107.7 ?
    C15 C16 H16A . . 109.5 ?
    C15 C16 H16B . . 109.5 ?
    H16A C16 H16B . . 109.5 ?
    C15 C16 H16C . . 109.5 ?
    H16A C16 H16C . . 109.5 ?
    H16B C16 H16C . . 109.5 ?
data_global
_journal_date_recd_electronic     2011-05-31
_journal_date_accepted     2011-06-14
_journal_name_full     'Acta Crystallographica, Section E'
_journal_year     2011
_journal_volume     67
_journal_issue      7
_journal_page_first     m949
_journal_page_last     m949
_journal_paper_category     QM
_journal_coeditor_code     KP2332
_publ_contact_author_name     'Professor Masaichi Saito'
_publ_contact_author_address
;
Department of Chemistry,
Graduate School of Science and Engineering,
Saitama University
Shimo-okubo, Saitama-city, Saitama 338-8570 Japan
;
_publ_contact_author_email     masaichi@chem.saitama-u.ac.jp
_publ_contact_author_fax     '81 48 858 3700'
_publ_contact_author_phone     '81 48 858 9029'
_publ_section_title
;
1,1'-Di-<i>tert</i>-butyl-2,2',3,3',4,4',5,5'-octaethyl-1,1'-bistannole
;
loop_
    _publ_author_name
    _publ_author_address
    'Takuya Kuwabara'
;
Department of Chemistry,
Graduate School of Science and Engineering,
Saitama University
Shimo-okubo, Saitama-city, Saitama 338-8570 Japan
;
    'Masaichi Saito'
;
Department of Chemistry,
Graduate School of Science and Engineering,
Saitama University
Shimo-okubo, Saitama-city, Saitama 338-8570 Japan
;
