# Supplementary material for: 1,1′-Di-tert-butyl-2,2′,3,3′,4,4′,5,5′-octa­ethyl-1,1′-bis­tannole
Source: Acta Crystallogr Sect E Struct Rep Online. 2011 Jun 18;67(Pt 7):m949. doi: 10.1107/S1600536811022951 (PMC3152095; doi:10.1107/S1600536811022951)
Supplement: Supplementary file 2 [file e-67-0m949-Isup2.hkl]

# 
# h,k,l, Fc-squared, Fo-squared, sigma(Fo-squared) and status flag 
# 
data_I
_shelx_title ' masa483a' 
_shelx_refln_list_code          4 
_shelx_F_calc_maximum      232.30 
_exptl_crystal_F_000       700.00 
_reflns_d_resolution_high  0.7830 
 
loop_ 
 _symmetry_equiv_pos_as_xyz 
 'x, y, z' 
 '-x+1/2, y+1/2, -z+1/2' 
 '-x, -y, -z' 
 'x-1/2, -y-1/2, z-1/2' 
 
_cell_length_a     8.7161 
_cell_length_b    16.5999 
_cell_length_c    11.7913 
_cell_angle_alpha  90.000 
_cell_angle_beta  100.827 
_cell_angle_gamma  90.000 
 
_shelx_F_squared_multiplier     1.000 
 
loop_ 
 _refln_index_h 
 _refln_index_k 
 _refln_index_l 
 _refln_F_squared_calc 
 _refln_F_squared_meas 
 _refln_F_squared_sigma 
 _refln_observed_status 
   2   0   0     6065.09     6283.44    129.59 o 
   4   0   0    18759.07    19404.23    392.78 o 
   6   0   0     5911.93     6164.86    137.10 o 
   8   0   0       32.93       27.52      7.00 o 
  10   0   0        2.45        0.50      6.00 o 
   1   1   0    50694.63    48142.57    724.93 o 
   2   1   0      226.93      221.83      6.18 o 
   3   1   0    26560.44    26835.88    811.82 o 
   4   1   0      196.24      197.64     11.01 o 
   5   1   0    10527.41    10769.62    159.39 o 
   6   1   0      214.44      242.45     16.26 o 
   7   1   0     1239.63     1297.70     29.01 o 
   8   1   0      392.80      392.55     14.86 o 
   9   1   0      132.27      133.56     10.79 o 
  10   1   0      168.44      178.44     13.08 o 
   0   2   0    53962.10    48667.83   1315.43 o 
   1   2   0      298.44      301.71      9.51 o 
   2   2   0    23906.50    22860.00    380.82 o 
   3   2   0     1894.17     1931.87     45.53 o 
   4   2   0     8630.70     8835.44    203.64 o 
   5   2   0       47.02       48.53      4.95 o 
   6   2   0     6412.21     6422.16    100.66 o 
   7   2   0     1288.98     1249.98     28.13 o 
   8   2   0       17.01       31.44      8.26 o 
   9   2   0      526.83      542.71     18.93 o 
  10   2   0       30.15       21.78     10.76 o 
   1   3   0    16648.26    15617.61    413.23 o 
   2   3   0      371.70      375.53     10.01 o 
   3   3   0    14076.58    13842.00    198.84 o 
   4   3   0       96.85       60.04      7.00 o 
   5   3   0     5320.75     5333.10    116.83 o 
   6   3   0     1755.77     1726.53     46.53 o 
   7   3   0     1443.79     1394.26     30.60 o 
   8   3   0     1332.00     1272.87     30.25 o 
   9   3   0        7.02        8.91      5.00 o 
  10   3   0      790.31      811.55     28.77 o 
   0   4   0      498.37      546.61     16.26 o 
   1   4   0     2606.64     2604.55     29.28 o 
   2   4   0    16711.05    16683.93    237.40 o 
   3   4   0       76.06      125.66      5.31 o 
   4   4   0     3919.65     3690.77     58.91 o 
   5   4   0     3053.14     2982.40     56.54 o 
   6   4   0     5361.21     5320.10     85.62 o 
   7   4   0     1621.84     1589.27     33.97 o 
   8   4   0      446.11      446.04     16.27 o 
   9   4   0     1331.02     1282.26     31.84 o 
  10   4   0       10.08       12.88      5.53 o 
   1   5   0    19962.90    20204.35    255.75 o 
   2   5   0       92.63       86.74      3.65 o 
   3   5   0     4228.53     4149.43     91.06 o 
   4   5   0     3829.69     4052.15     64.39 o 
   5   5   0     4750.56     4906.54     77.84 o 
   6   5   0     1746.23     1772.09     39.28 o 
   7   5   0     2285.78     2087.68     41.56 o 
   8   5   0     2164.42     2146.83     43.87 o 
   9   5   0        6.58        6.86      4.75 o 
  10   5   0     1023.41     1074.61     30.07 o 
   0   6   0    11484.88    11429.31    169.09 o 
   1   6   0      117.32       98.64      3.48 o 
   2   6   0     5799.11     5836.17     72.63 o 
   3   6   0     1765.50     1703.97     30.43 o 
   4   6   0     8409.92     8548.96    254.43 o 
   5   6   0     1605.93     1579.51     30.96 o 
   6   6   0     1867.80     1831.80     51.04 o 
   7   6   0     3163.43     3144.41     57.14 o 
   8   6   0      739.94      766.39     22.64 o 
   9   6   0     2457.69     2556.08     51.83 o 
  10   6   0        0.02       -2.63      4.06 o 
   1   7   0    10619.21    10182.82     95.76 o 
   2   7   0     2939.78     2810.07     38.18 o 
   3   7   0     2596.37     2549.97     35.78 o 
   4   7   0     5090.72     5171.15     81.20 o 
   5   7   0     5796.36     6101.52     95.53 o 
   6   7   0     2415.17     2374.61     44.39 o 
   7   7   0      730.60      765.26     27.27 o 
   8   7   0     3217.40     3221.14     69.05 o 
   9   7   0        7.91        9.25      4.77 o 
  10   7   0     1638.01     1679.06     55.54 o 
   0   8   0     3789.14     3721.42     61.06 o 
   1   8   0      213.00      201.92      5.37 o 
   2   8   0     7057.96     6970.24     87.14 o 
   3   8   0     3215.43     3290.54     45.10 o 
   4   8   0     4751.60     5016.35     66.18 o 
   5   8   0     2751.66     2510.92     45.46 o 
   6   8   0      312.10      346.66     12.91 o 
   7   8   0     3962.84     3818.70     95.57 o 
   8   8   0      116.20      117.55     12.01 o 
   9   8   0     2312.01     2349.94     49.89 o 
  10   8   0        0.89       -1.50      7.00 o 
   1   9   0     3423.63     3418.48     47.75 o 
   2   9   0      823.67      775.09     15.06 o 
   3   9   0      888.95      953.70     17.77 o 
   4   9   0     3713.01     3441.96     48.38 o 
   5   9   0     2709.38     2686.34     40.39 o 
   6   9   0     3528.41     3698.03     64.39 o 
   7   9   0       37.02       39.37      5.98 o 
   8   9   0     2835.33     2812.83     55.36 o 
   9   9   0       59.75       55.09      8.26 o 
   0  10   0     3012.04     3037.66     52.90 o 
   1  10   0     1178.53     1234.01     18.99 o 
   2  10   0     2145.00     2205.32     33.05 o 
   3  10   0     1422.16     1342.32     23.04 o 
   4  10   0      495.96      499.61     14.21 o 
   5  10   0     4477.35     4750.94     65.33 o 
   6  10   0      103.83      119.85      7.77 o 
   7  10   0     3073.43     3062.74     74.80 o 
   8  10   0       78.93       71.33     10.51 o 
   9  10   0     1554.31     1537.25     38.21 o 
   1  11   0      834.15      825.45     14.68 o 
   2  11   0      720.44      708.14     21.78 o 
   3  11   0     1110.06     1073.09     20.25 o 
   4  11   0     2292.81     2447.99     37.79 o 
   5  11   0       19.75       17.56      3.76 o 
   6  11   0     2256.59     2317.91     72.55 o 
   7  11   0       56.54       62.52      7.60 o 
   8  11   0     3342.77     3320.35     90.56 o 
   9  11   0        7.91        8.51      8.01 o 
   0  12   0      164.53      125.80     18.76 o 
   1  12   0      212.81      208.88      7.00 o 
   2  12   0      606.23      580.32     13.83 o 
   3  12   0     3106.53     2985.26     44.32 o 
   4  12   0       17.39       11.55      3.07 o 
   5  12   0     2466.17     2528.91     40.39 o 
   6  12   0      112.63      133.32     10.08 o 
   7  12   0     3637.10     3679.45     67.57 o 
   8  12   0       22.07       15.58      5.89 o 
   1  13   0        3.01        4.00      2.25 o 
   2  13   0     1018.32      926.68     19.09 o 
   3  13   0     1087.22     1088.69     21.81 o 
   4  13   0     2220.40     2214.56     36.25 o 
   5  13   0      291.88      287.13     10.77 o 
   6  13   0     4476.56     4451.89    105.82 o 
   7  13   0        7.45        8.04      5.12 o 
   8  13   0     2913.07     3134.72     89.06 o 
   0  14   0      447.90      464.14     16.31 o 
   1  14   0        0.59        1.42      2.23 o 
   2  14   0       15.53       22.74      4.30 o 
   3  14   0     1935.76     1889.74     32.47 o 
   4  14   0       99.29      128.49      8.35 o 
   5  14   0     4339.93     4266.92     62.42 o 
   6  14   0       25.65       22.08      5.66 o 
   7  14   0     2738.78     2828.07     56.78 o 
   8  14   0       22.72       39.53     10.51 o 
   1  15   0      432.48      396.45     11.03 o 
   2  15   0      684.11      644.43     23.23 o 
   3  15   0      191.98      207.60      9.30 o 
   4  15   0     2647.92     2628.78     42.95 o 
   5  15   0      221.74      242.40     12.91 o 
   6  15   0     4076.02     4221.19     76.42 o 
   7  15   0      193.62      181.13     19.01 o 
   0  16   0      682.89      694.72     35.53 o 
   1  16   0        0.43       -2.57      2.28 o 
   2  16   0     1275.86     1315.55     26.31 o 
   3  16   0      941.41      955.03     21.57 o 
   4  16   0      264.45      259.14     10.93 o 
   5  16   0     2306.42     2335.82     48.99 o 
   6  16   0      793.65      799.57     36.03 o 
   7  16   0     1618.02     1734.73     59.54 o 
   1  17   0     1968.69     1922.63     30.60 o 
   2  17   0      246.14      232.00     10.42 o 
   3  17   0      925.12      922.28     21.85 o 
   4  17   0     1102.03     1088.15     24.49 o 
   5  17   0      515.96      540.73     20.16 o 
   6  17   0     1140.55     1046.74     43.53 o 
   0  18   0     2392.28     2300.56     50.44 o 
   1  18   0       12.40       11.52      3.73 o 
   2  18   0     1174.23     1190.67     25.96 o 
   3  18   0      556.54      551.81     16.80 o 
   4  18   0      543.02      512.48     19.63 o 
   5  18   0      594.53      640.45     32.52 o 
   1  19   0     2204.99     2120.81     38.48 o 
   2  19   0       46.56       36.08      5.91 o 
   3  19   0      658.46      679.84     19.46 o 
   4  19   0      220.38      224.73     15.16 o 
   0  20   0     3052.24     3113.45     65.04 o 
   1  20   0       27.84       33.36      5.88 o 
   2  20   0      866.44      898.43     23.04 o 
   3  20   0      168.95      173.35     13.43 o 
   1  21   0     1675.14     1680.39     46.75 o 
 -11   0   1     1070.25     1105.78     45.53 o 
  -9   0   1     1331.23     1315.93     46.03 o 
  -7   0   1        3.41        5.50      4.50 o 
  -5   0   1       14.53       12.51      5.00 o 
  -3   0   1     2443.33     2501.27     57.54 o 
  -1   0   1    14586.60    14756.82    249.39 o 
   1   0   1    15673.60    15618.55    353.75 o 
   3   0   1     8005.49     7876.57    163.12 o 
   5   0   1    21414.80    21734.87    441.31 o 
   7   0   1     1055.76     1079.26     36.03 o 
   9   0   1     5066.41     5103.11    123.59 o 
 -11   1   1       33.05       17.76     10.01 o 
 -10   1   1     1821.63     1761.38     41.22 o 
  -9   1   1       27.00       24.53      5.63 o 
  -8   1   1        6.74       14.23      4.41 o 
  -7   1   1      414.49      427.92     18.76 o 
  -6   1   1      102.99      127.64     20.26 o 
  -5   1   1      137.15      143.60      7.25 o 
  -4   1   1      607.60      562.07     13.97 o 
  -3   1   1      916.00      869.62     24.52 o 
  -2   1   1      355.68      382.77     12.01 o 
  -1   1   1       41.99       34.08      1.76 o 
   0   1   1    17711.85    16776.65    267.56 o 
   1   1   1      335.98      364.99     15.76 o 
   2   1   1    18684.00    18942.82    545.14 o 
   3   1   1      119.48      129.87      8.76 o 
   4   1   1    15630.47    15807.48    227.50 o 
   5   1   1       14.56        4.63      5.50 o 
   6   1   1    11126.18    11011.34    164.16 o 
   7   1   1       57.21       70.16      9.76 o 
   8   1   1     3316.54     3313.04    116.08 o 
   9   1   1       65.07       68.60     18.51 o 
  10   1   1     1236.61     1241.09     32.37 o 
 -11   2   1     1424.99     1509.60     39.09 o 
 -10   2   1       91.36      107.09     10.43 o 
  -9   2   1     1422.78     1444.01     44.03 o 
  -8   2   1       73.69       72.00      7.60 o 
  -7   2   1      107.59       98.14      8.11 o 
  -6   2   1     2226.93     2186.52     41.04 o 
  -5   2   1        0.23       -3.75      2.12 o 
  -4   2   1      661.55      590.18     22.52 o 
  -3   2   1     4596.91     4679.31    100.07 o 
  -2   2   1       67.72       85.07      3.89 o 
  -1   2   1    24426.22    22657.77    234.91 o 
   0   2   1       82.43       68.22      1.57 o 
   1   2   1     8309.90     8474.05    122.04 o 
   2   2   1     4309.44     4551.30     87.06 o 
   3   2   1    29368.34    28211.03    463.27 o 
   4   2   1       50.97       43.96      4.41 o 
   5   2   1    17245.04    17279.46    313.22 o 
   6   2   1        0.11        1.72      4.25 o 
   7   2   1     3411.60     3530.85     61.38 o 
   8   2   1       80.87       92.12      8.66 o 
   9   2   1     3169.60     3103.42     58.91 o 
  10   2   1        1.13        3.41      4.77 o 
 -10   3   1     1618.87     1597.55     66.05 o 
  -9   3   1      954.39      937.21     34.27 o 
  -8   3   1     1622.73     1623.41     69.05 o 
  -7   3   1      856.30      861.90     22.46 o 
  -6   3   1       22.57       27.41      8.26 o 
  -5   3   1     1484.20     1394.98     27.94 o 
  -4   3   1        1.84        8.01      4.00 o 
  -3   3   1     2085.02     2018.91     33.79 o 
  -2   3   1    37488.73    34346.65   1423.76 o 
  -1   3   1      229.39      221.45      3.48 o 
   0   3   1    10183.47    10557.68    109.34 o 
   1   3   1        7.19       12.52      1.95 o 
   2   3   1    29104.37    27763.46    464.07 o 
   3   3   1      186.25      160.56     10.01 o 
   4   3   1    25081.88    25803.73    368.31 o 
   5   3   1        7.67        6.89      2.99 o 
   6   3   1     6297.24     6376.78     99.95 o 
   7   3   1      284.76      271.99     11.49 o 
   8   3   1     4999.14     4985.36     84.03 o 
   9   3   1      269.92      243.11     16.26 o 
  10   3   1     1475.96     1590.49     38.03 o 
 -10   4   1      491.42      481.06     19.28 o 
  -9   4   1     1857.43     1894.81     41.92 o 
  -8   4   1      893.12      889.14     24.41 o 
  -7   4   1      167.90      188.71      9.89 o 
  -6   4   1     5219.01     4926.52    161.36 o 
  -5   4   1       64.56       72.37      6.01 o 
  -4   4   1     3666.79     3686.93     59.09 o 
  -3   4   1      802.43      792.26     16.62 o 
  -2   4   1     1154.58     1128.31     21.70 o 
  -1   4   1    29797.94    28488.52    289.20 o 
   0   4   1      454.30      419.42      9.07 o 
   1   4   1    10546.31    10703.61    110.69 o 
   2   4   1     1159.25     1095.82     19.63 o 
   3   4   1    30860.50    31066.84    958.93 o 
   4   4   1       78.32       93.54      9.51 o 
   5   4   1    11135.69    11512.24    170.00 o 
   6   4   1      516.37      521.25     15.39 o 
   7   4   1     7775.85     7868.83    122.95 o 
   8   4   1       30.94       26.17      5.63 o 
   9   4   1     2007.96     2056.96     61.54 o 
  10   4   1      648.93      649.93     35.27 o 
 -10   5   1     2715.59     2784.03     57.14 o 
  -9   5   1     2618.27     2648.54     53.42 o 
  -8   5   1      974.74      966.19     25.82 o 
  -7   5   1     1427.52     1441.30     32.02 o 
  -6   5   1       73.34       79.06     10.01 o 
  -5   5   1     7392.50     7633.13    116.22 o 
  -4   5   1      316.97      252.83      9.02 o 
  -3   5   1     6975.09     7042.86    105.08 o 
  -2   5   1    13875.97    14562.46    151.22 o 
  -1   5   1     1692.64     1537.89     16.56 o 
   0   5   1    16621.12    16806.92    143.32 o 
   1   5   1     2310.06     2307.37     25.79 o 
   2   5   1    11722.52    11839.04    170.35 o 
   3   5   1      351.69      371.56     10.04 o 
   4   5   1    15275.85    15884.50    229.44 o 
   5   5   1        4.18        7.26      2.83 o 
   6   5   1     4373.35     4389.31     72.53 o 
   7   5   1      153.73      149.61     10.26 o 
   8   5   1     3894.09     3899.91     68.99 o 
   9   5   1      831.16      845.10     24.77 o 
  10   5   1     1513.46     1626.15     55.04 o 
 -10   6   1      983.00      982.02     45.78 o 
  -9   6   1     1404.06     1457.18     35.38 o 
  -8   6   1     3273.29     3321.49     61.73 o 
  -7   6   1      100.10       96.93      8.26 o 
  -6   6   1     3126.79     3171.51     55.55 o 
  -5   6   1       41.83       46.24      5.12 o 
  -4   6   1     4984.88     5054.64     79.07 o 
  -3   6   1      476.45      494.09     10.39 o 
  -2   6   1     8726.42     9076.93     96.33 o 
  -1   6   1     8217.27     8484.59     89.94 o 
   0   6   1     5062.65     5366.13     68.03 o 
   1   6   1     8729.86     8518.95     79.31 o 
   2   6   1     3740.89     3966.36     51.22 o 
   3   6   1     6218.19     6182.70     93.22 o 
   4   6   1      143.27      140.95     17.51 o 
   5   6   1     6977.92     7294.33    111.62 o 
   6   6   1      203.15      218.94     11.51 o 
   7   6   1     5042.46     5029.31     83.85 o 
   8   6   1      872.95      825.45     38.28 o 
   9   6   1     1704.33     1716.41     48.78 o 
  10   6   1     1338.24     1450.03     51.54 o 
 -10   7   1      926.81      956.20     28.65 o 
  -9   7   1     1808.36     1756.43     45.03 o 
  -8   7   1      346.37      315.86     13.97 o 
  -7   7   1     3445.36     3634.07     90.56 o 
  -6   7   1      153.55      175.11      9.02 o 
  -5   7   1     5844.09     5639.57    113.33 o 
  -4   7   1     1122.83     1194.09     20.41 o 
  -3   7   1    12070.07    12573.72    151.85 o 
  -2   7   1     2682.90     2623.71     36.54 o 
  -1   7   1     2997.39     2890.14     49.25 o 
   0   7   1     2262.38     2216.39     23.35 o 
   1   7   1     6048.58     6595.41    102.12 o 
   2   7   1     3026.64     2762.59     32.15 o 
   3   7   1       38.81       32.72      3.89 o 
   4   7   1     7751.54     7690.97    172.87 o 
   5   7   1       25.69       15.87      5.25 o 
   6   7   1     3693.84     3677.60     89.56 o 
   7   7   1      154.96      137.44     15.26 o 
   8   7   1     1129.01     1096.93     28.48 o 
   9   7   1     1380.88     1415.00     49.54 o 
  10   7   1     1545.51     1621.65     56.04 o 
 -10   8   1     1382.23     1411.85     36.96 o 
  -9   8   1      319.47      329.39     15.72 o 
  -8   8   1     2881.13     2889.41     56.42 o 
  -7   8   1      234.52      211.46     11.14 o 
  -6   8   1     3611.70     3677.03     63.68 o 
  -5   8   1        3.16        0.67      2.31 o 
  -4   8   1     8130.42     7883.46     99.22 o 
  -3   8   1     2956.89     3056.22     42.24 o 
  -2   8   1     9110.21     9210.95     99.06 o 
  -1   8   1      380.25      330.74      7.32 o 
   0   8   1     7233.22     7105.51     77.42 o 
   1   8   1     7633.72     7924.54    121.52 o 
   2   8   1     2750.16     3022.82     32.79 o 
   3   8   1     1639.52     1531.69     34.27 o 
   4   8   1      148.97      156.00      7.60 o 
   5   8   1     3401.41     3367.81     58.04 o 
   6   8   1      548.20      556.75     16.80 o 
   7   8   1     2027.86     1894.63     39.45 o 
   8   8   1     1254.03     1283.16     31.49 o 
   9   8   1      943.52      891.13     37.53 o 
 -10   9   1       94.84       81.56     15.01 o 
  -9   9   1     1740.90     1717.20     40.67 o 
  -8   9   1      224.41      236.05     21.01 o 
  -7   9   1     3020.63     2943.08     55.19 o 
  -6   9   1       88.76       85.44      7.91 o 
  -5   9   1    11427.82    11455.51    142.43 o 
  -4   9   1      125.08      156.20      6.74 o 
  -3   9   1     6755.03     6751.94     85.83 o 
  -2   9   1      236.62      190.06      6.06 o 
  -1   9   1     8905.10     8964.46     97.10 o 
   0   9   1     2879.36     3017.12     36.54 o 
   1   9   1     6879.20     6834.87    103.13 o 
   2   9   1     1228.72     1166.00     14.20 o 
   3   9   1      397.92      395.78      9.52 o 
   4   9   1     4005.91     4030.06     55.64 o 
   5   9   1      510.78      498.98     40.53 o 
   6   9   1     2258.39     2145.73     41.74 o 
   7   9   1      923.96      891.74     24.23 o 
   8   9   1      626.92      585.91     28.02 o 
   9   9   1     1209.02     1325.44     48.03 o 
  -9  10   1       27.79       33.60      6.89 o 
  -8  10   1     3262.06     3223.28     87.06 o 
  -7  10   1       57.96       39.21      6.25 o 
  -6  10   1     6455.17     6354.62    102.60 o 
  -5  10   1       44.72       36.41      7.17 o 
  -4  10   1    10818.71    10651.70    132.71 o 
  -3  10   1      600.56      623.07     13.74 o 
  -2  10   1    13346.64    12884.55    137.73 o 
  -1  10   1      572.77      570.46     11.17 o 
   0  10   1     4869.19     4889.91     56.35 o 
   1  10   1     3121.53     3232.39     39.62 o 
   2  10   1     1668.83     1770.06     28.02 o 
   3  10   1     1247.01     1295.57     18.66 o 
   4  10   1        0.18        3.08      1.91 o 
   5  10   1      664.02      661.87     15.63 o 
   6  10   1      976.74     1046.39     35.23 o 
   7  10   1      802.94      776.55     32.52 o 
   8  10   1     1003.18     1037.23     40.03 o 
   9  10   1      238.29      237.17     19.51 o 
  -9  11   1     2154.35     2250.14     49.88 o 
  -8  11   1       56.40       61.47      8.31 o 
  -7  11   1     4843.12     4739.98     82.08 o 
  -6  11   1      100.54      109.02     13.76 o 
  -5  11   1     8964.86     9016.13    115.58 o 
  -4  11   1       39.11       42.76      4.60 o 
  -3  11   1     7558.41     7360.71     94.56 o 
  -2  11   1        0.43        2.33      2.06 o 
  -1  11   1    11339.59    11396.60    123.15 o 
   0  11   1     1852.74     1795.66     25.10 o 
   1  11   1     4656.67     4637.71     54.81 o 
   2  11   1      538.29      555.81     15.67 o 
   3  11   1       97.25       87.79      5.94 o 
   4  11   1      242.29      274.35     10.41 o 
   5  11   1       60.70       70.76      5.98 o 
   6  11   1      456.10      430.82     13.91 o 
   7  11   1     1717.14     1690.51     39.78 o 
   8  11   1      116.79      143.10     16.51 o 
   9  11   1     1565.18     1645.16     57.54 o 
  -9  12   1       11.37       11.31     10.51 o 
  -8  12   1     3389.02     3476.89    125.34 o 
  -7  12   1        0.40        0.98      4.41 o 
  -6  12   1     6242.06     6072.32    100.30 o 
  -5  12   1       26.66       31.70      8.76 o 
  -4  12   1     8925.67     8807.92    112.77 o 
  -3  12   1        0.99        0.32      2.28 o 
  -2  12   1     8212.42     7885.32     88.65 o 
  -1  12   1      205.19      202.94      7.06 o 
   0  12   1     4776.63     4781.83     56.64 o 
   1  12   1       65.32       49.27      4.69 o 
   2  12   1      609.13      606.21     14.45 o 
   3  12   1     1254.67     1194.38     22.53 o 
   4  12   1        9.77       12.97      3.76 o 
   5  12   1       56.20       54.01      5.51 o 
   6  12   1      224.85      223.96      9.87 o 
   7  12   1       20.76       25.02      8.01 o 
   8  12   1     1390.16     1398.99     50.54 o 
  -8  13   1       44.40       38.66      7.25 o 
  -7  13   1     4609.52     4532.72     81.02 o 
  -6  13   1        3.16       11.28      6.25 o 
  -5  13   1     4659.90     4594.27     78.90 o 
  -4  13   1        2.12        6.17      3.07 o 
  -3  13   1     6140.70     5885.60     78.89 o 
  -2  13   1        0.03        1.20      2.20 o 
  -1  13   1     5244.66     5237.80     62.27 o 
   0  13   1        3.31        4.49      2.46 o 
   1  13   1     1533.21     1490.71     26.27 o 
   2  13   1      208.00      194.37      8.24 o 
   3  13   1      471.75      472.90     17.91 o 
   4  13   1      443.88      410.11     12.51 o 
   5  13   1       31.49       32.52      4.81 o 
   6  13   1       23.33       11.15      4.80 o 
   7  13   1      696.49      629.95     30.52 o 
   8  13   1       67.16       83.56     14.01 o 
  -8  14   1     1572.55     1630.36     80.56 o 
  -7  14   1        6.14        9.01      7.26 o 
  -6  14   1     4036.79     4032.89     73.05 o 
  -5  14   1       27.77       30.69      8.26 o 
  -4  14   1     5914.44     5872.55     80.33 o 
  -3  14   1       13.83       20.38      4.63 o 
  -2  14   1     1339.74     1281.83     33.08 o 
  -1  14   1      430.78      420.94     11.04 o 
   0  14   1     3833.09     3775.96     48.05 o 
   1  14   1       36.90       31.56      4.26 o 
   2  14   1      776.27      741.84     18.09 o 
   3  14   1       14.39       21.61      4.10 o 
   4  14   1       16.90       20.10      4.16 o 
   5  14   1      158.27      153.11      9.49 o 
   6  14   1       96.78       86.56     13.01 o 
   7  14   1       63.55       61.54     12.01 o 
  -7  15   1     2463.30     2506.16     52.72 o 
  -6  15   1        9.91        8.15      5.00 o 
  -5  15   1     3900.84     4021.52     98.82 o 
  -4  15   1        0.50       -1.48      4.75 o 
  -3  15   1     3546.48     3489.73     52.33 o 
  -2  15   1      573.37      561.22     16.76 o 
  -1  15   1     2236.60     2241.62     37.34 o 
   0  15   1       45.21       50.24      4.79 o 
   1  15   1      502.35      494.54     15.64 o 
   2  15   1       66.16       71.94      6.30 o 
   3  15   1      414.19      402.45     12.89 o 
   4  15   1      568.45      578.82     16.14 o 
   5  15   1       21.49       35.95      7.05 o 
   6  15   1      110.33      115.08     15.01 o 
   7  15   1      171.06      165.62     18.51 o 
  -7  16   1        4.39        0.43      7.51 o 
  -6  16   1     3140.06     3244.39     63.51 o 
  -5  16   1        0.03        8.79      4.92 o 
  -4  16   1     3150.08     3181.54     60.32 o 
  -3  16   1      100.57      109.74      8.05 o 
  -2  16   1     1775.72     1790.73     28.71 o 
  -1  16   1      762.12      748.84     16.31 o 
   0  16   1     2137.54     2088.45     31.63 o 
   1  16   1       12.74        9.25      3.53 o 
   2  16   1      787.82      757.81     20.34 o 
   3  16   1     1648.08     1678.35     31.35 o 
   4  16   1        7.42        4.74      3.57 o 
   5  16   1       89.15       90.71     10.60 o 
   6  16   1        3.76       -5.00      5.50 o 
  -6  17   1       37.64       33.04      7.60 o 
  -5  17   1     2652.12     2698.78     55.37 o 
  -4  17   1       30.39       29.57      6.37 o 
  -3  17   1     3582.48     3547.19     54.98 o 
  -2  17   1      854.12      849.39     26.06 o 
  -1  17   1     2136.85     2060.69     32.08 o 
   0  17   1      630.44      627.32     15.16 o 
   1  17   1      736.80      727.88     19.02 o 
   2  17   1      553.15      558.07     16.27 o 
   3  17   1       35.91       36.20      5.47 o 
   4  17   1      666.53      666.13     23.48 o 
   5  17   1       20.90       30.52     10.01 o 
   6  17   1      122.68      107.58     16.01 o 
  -5  18   1       73.50       80.03      9.72 o 
  -4  18   1     2624.09     2620.64     53.95 o 
  -3  18   1      255.97      251.04     13.43 o 
  -2  18   1     2477.45     2442.94     41.98 o 
  -1  18   1      453.57      423.54     12.71 o 
   0  18   1     1693.58     1698.46     28.86 o 
   1  18   1      802.24      787.16     42.72 o 
   2  18   1      250.74      238.71     11.35 o 
   3  18   1     1572.68     1519.17     38.95 o 
   4  18   1        0.94        2.64      4.92 o 
   5  18   1      991.03     1039.74     43.53 o 
  -4  19   1       12.83       13.90      5.83 o 
  -3  19   1     1671.23     1687.00     40.16 o 
  -2  19   1      333.98      324.23     15.57 o 
  -1  19   1     1905.53     1863.70     37.48 o 
   0  19   1     1918.80     1962.70     36.89 o 
   1  19   1      733.14      719.10     19.52 o 
   2  19   1      997.72     1009.12     24.21 o 
   3  19   1      144.58      142.44     13.08 o 
   4  19   1     1764.12     1867.08     46.09 o 
  -3  20   1      305.68      316.44     16.10 o 
  -2  20   1     1146.99     1155.85     26.75 o 
  -1  20   1      805.75      841.25     19.68 o 
   0  20   1     1136.32     1126.11     26.46 o 
   1  20   1     1201.41     1248.55     28.05 o 
   2  20   1       20.41       16.87      6.61 o 
   3  20   1     2044.18     2090.44     50.26 o 
  -1  21   1      975.27     1044.15     25.84 o 
   0  21   1     1050.17     1040.58     25.73 o 
   1  21   1      384.86      382.21     19.16 o 
 -10   0   2     6981.03     7068.50    168.12 o 
  -6   0   2     7506.48     7421.75    162.62 o 
  -4   0   2     5112.62     5150.14    113.08 o 
   0   0   2       28.95       40.86      2.04 o 
   2   0   2    19021.93    19433.96    476.34 o 
   4   0   2     5124.53     5217.19    112.08 o 
   6   0   2    12722.31    13048.23    271.69 o 
   8   0   2     8567.46     8503.01    187.63 o 
  10   0   2     3664.25     3863.23    100.57 o 
 -11   1   2     3789.46     3918.06     76.07 o 
 -10   1   2       14.36       21.27      6.72 o 
  -9   1   2     4175.13     4125.42    105.57 o 
  -8   1   2       21.58       18.13      8.51 o 
  -7   1   2     7089.45     7198.48    114.10 o 
  -6   1   2      116.50      110.99      8.51 o 
  -5   1   2     7434.80     7631.16    116.22 o 
  -4   1   2      201.96      235.01      8.49 o 
  -3   1   2      546.07      523.26     12.20 o 
  -2   1   2     1287.50     1303.49     16.26 o 
  -1   1   2    10636.31    11416.74    108.53 o 
   0   1   2     5316.00     5676.93     82.77 o 
   1   1   2    15427.81    15181.92    457.66 o 
   2   1   2     3816.74     3976.42     42.31 o 
   3   1   2    12378.23    13014.18    194.19 o 
   4   1   2        0.76        1.50      2.50 o 
   5   1   2    11517.20    11752.30    172.48 o 
   6   1   2      906.70      870.39     24.52 o 
   7   1   2     9228.51     9234.12    141.17 o 
   8   1   2       19.48       25.31     20.51 o 
   9   1   2     4549.26     4593.30     79.78 o 
  10   1   2        2.86       -0.89      4.92 o 
 -11   2   2        6.45       13.37      6.89 o 
 -10   2   2     3360.96     3392.86     97.32 o 
  -9   2   2       35.97       37.75      6.89 o 
  -8   2   2     4395.10     4464.64     77.66 o 
  -7   2   2      603.86      615.08     33.02 o 
  -6   2   2     6553.31     6553.58    103.31 o 
  -5   2   2      444.17      495.68     14.33 o 
  -4   2   2     3043.75     3128.56     87.56 o 
  -3   2   2     1294.88     1269.15     23.35 o 
  -2   2   2       52.02       26.67      3.14 o 
  -1   2   2    12199.03    12671.33    132.20 o 
   0   2   2       65.59       66.08      2.03 o 
   1   2   2      129.91      128.51      2.84 o 
   2   2   2     5048.79     5185.39     54.45 o 
   3   2   2     1565.84     1654.06     37.03 o 
   4   2   2    10611.78    10763.64    156.91 o 
   5   2   2     3039.48     3090.74     51.30 o 
   6   2   2     7006.60     7119.57    109.68 o 
   7   2   2      179.55      173.00      9.55 o 
   8   2   2     7251.13     7249.90    115.34 o 
   9   2   2       51.81       56.82      7.78 o 
  10   2   2     2846.80     2894.05     80.56 o 
 -11   3   2     3011.10     3173.68     65.10 o 
 -10   3   2       72.43       54.45      8.47 o 
  -9   3   2     2571.09     2591.75     52.36 o 
  -8   3   2      250.27      225.62     11.85 o 
  -7   3   2     5585.92     5605.94     91.98 o 
  -6   3   2     1100.26     1021.35     57.79 o 
  -5   3   2     3600.24     3660.09     85.56 o 
  -4   3   2     4175.18     4388.18     76.30 o 
  -3   3   2      135.04       91.27      8.01 o 
  -2   3   2       13.24        9.41      1.89 o 
  -1   3   2       81.36       73.24      2.57 o 
   0   3   2    16325.38    16280.66    199.48 o 
   1   3   2      728.64      754.81      9.53 o 
   2   3   2     6503.55     6539.13     68.09 o 
   3   3   2    15146.08    15663.50    223.96 o 
   4   3   2      581.97      526.64     13.09 o 
   5   3   2     3322.85     3354.07     55.19 o 
   6   3   2      862.74      970.15     22.11 o 
   7   3   2     7707.35     7580.16    132.09 o 
   8   3   2      108.91      122.40     23.27 o 
   9   3   2     4000.10     4047.89     72.18 o 
  10   3   2        8.58       22.02      8.51 o 
 -10   4   2     2029.24     2078.85     46.70 o 
  -9   4   2        2.14        4.18      4.41 o 
  -8   4   2     2973.13     2957.48     56.25 o 
  -7   4   2      623.95      661.20     20.26 o 
  -6   4   2     4153.64     4024.41     72.55 o 
  -5   4   2     1640.84     1613.11     31.13 o 
  -4   4   2     1932.44     1964.12     35.02 o 
  -3   4   2     4510.68     4641.90     76.05 o 
  -2   4   2     1981.25     1908.76     18.36 o 
  -1   4   2     6007.65     6035.60     52.04 o 
   0   4   2     1125.98     1084.14     14.26 o 
   1   4   2      717.51      671.38      8.91 o 
   2   4   2     1621.28     1760.09     20.56 o 
   3   4   2     2796.57     2700.10     77.55 o 
   4   4   2    11378.46    11524.85    168.41 o 
   5   4   2     1564.11     1570.62     30.25 o 
   6   4   2     2939.97     2963.07     51.48 o 
   7   4   2       97.15      104.53      8.31 o 
   8   4   2     6089.42     6229.89    101.36 o 
   9   4   2       76.77       87.06     12.51 o 
  10   4   2     1775.58     1850.31     59.54 o 
 -10   5   2       20.66       24.24      6.89 o 
  -9   5   2     2862.85     2883.13     57.31 o 
  -8   5   2       62.22       60.38      7.55 o 
  -7   5   2     3023.62     2990.55     55.36 o 
  -6   5   2     2813.63     2804.60     50.42 o 
  -5   5   2     2400.71     2390.52     44.53 o 
  -4   5   2     6928.99     7031.07    106.67 o 
  -3   5   2      309.49      271.90      6.79 o 
  -2   5   2     1711.66     1725.60     17.08 o 
  -1   5   2      522.15      553.30      7.38 o 
   0   5   2     8663.31     9037.79     83.61 o 
   1   5   2     2899.06     3018.01     29.84 o 
   2   5   2     2294.06     2070.57     23.95 o 
   3   5   2     3910.41     4145.34     52.66 o 
   4   5   2     1254.74     1278.36     24.74 o 
   5   5   2     2697.21     2740.82     47.23 o 
   6   5   2      515.26      443.76     14.33 o 
   7   5   2     4680.75     4689.88     78.19 o 
   8   5   2      147.25      166.14     11.32 o 
   9   5   2     4594.67     4664.80    115.58 o 
  10   5   2       70.50       71.55     13.01 o 
 -10   6   2     2324.23     2334.50     50.76 o 
  -9   6   2      106.88      108.36     10.43 o 
  -8   6   2     2763.24     2807.34     76.30 o 
  -7   6   2     2053.32     1918.86     55.04 o 
  -6   6   2     3341.79     3360.51     58.38 o 
  -5   6   2     2171.87     2091.56     38.74 o 
  -4   6   2     1654.66     1633.32     33.18 o 
  -3   6   2     9914.09    10026.59    121.67 o 
  -2   6   2      260.43      333.67      6.76 o 
  -1   6   2    15434.98    15743.27    145.88 o 
   0   6   2      535.99      599.04      7.83 o 
   1   6   2     5994.60     6151.23     58.31 o 
   2   6   2     6735.29     7111.12     74.48 o 
   3   6   2     3213.46     3067.76     35.08 o 
   4   6   2     3908.56     3779.42     82.56 o 
   5   6   2      635.18      558.12     17.01 o 
   6   6   2     3650.95     3758.98     63.68 o 
   7   6   2      138.83      140.21      9.91 o 
   8   6   2     3484.47     3549.51     91.56 o 
   9   6   2       33.97       33.52      9.01 o 
  10   6   2     1685.76     1783.26     59.04 o 
 -10   7   2       25.62       25.48      6.54 o 
  -9   7   2     2095.82     2137.56     56.79 o 
  -8   7   2     1780.44     1729.03     38.71 o 
  -7   7   2     2102.76     2073.50     41.74 o 
  -6   7   2     4185.11     4200.65     70.76 o 
  -5   7   2     2942.24     3023.86     42.85 o 
  -4   7   2     6302.77     6012.17     76.73 o 
  -3   7   2        0.90        4.70      1.59 o 
  -2   7   2    12196.99    12266.95    129.20 o 
  -1   7   2      294.51      313.50      5.78 o 
   0   7   2     9851.99    10043.64     93.47 o 
   1   7   2     2232.93     2201.29     35.74 o 
   2   7   2     4970.10     4831.41     53.06 o 
   3   7   2     3558.98     3580.96     46.32 o 
   4   7   2     1504.58     1476.11     38.23 o 
   5   7   2     3155.44     3173.58     86.81 o 
   6   7   2     2063.73     2026.06     96.57 o 
   7   7   2     2585.42     2648.35     50.06 o 
   8   7   2       72.70       64.05     11.01 o 
   9   7   2     1743.58     1703.20     55.54 o 
 -10   8   2      955.30      986.64     29.69 o 
  -9   8   2      294.76      258.72     14.26 o 
  -8   8   2     2159.33     2191.46     50.04 o 
  -7   8   2     2294.40     2293.40     45.46 o 
  -6   8   2     2156.20     2246.80     43.34 o 
  -5   8   2     6709.32     6812.49     87.62 o 
  -4   8   2      199.36      159.61      6.34 o 
  -3   8   2     8566.63     8322.51     90.57 o 
  -2   8   2      597.06      617.84     10.92 o 
  -1   8   2    13442.70    13313.49    124.83 o 
   0   8   2      307.79      355.18      6.91 o 
   1   8   2    13548.59    13492.43    124.95 o 
   2   8   2     3234.49     3345.89     54.64 o 
   3   8   2     6862.21     6787.08     72.74 o 
   4   8   2      678.02      694.60     14.37 o 
   5   8   2     1014.73     1045.91     21.90 o 
   6   8   2     2871.29     2804.25     99.57 o 
   7   8   2      174.66      203.64     15.01 o 
   8   8   2      699.24      733.52     31.52 o 
   9   8   2       55.56       63.73      8.31 o 
 -10   9   2      273.49      277.20     22.52 o 
  -9   9   2      773.38      833.06     25.99 o 
  -8   9   2     1064.25     1072.26     40.03 o 
  -7   9   2      625.15      626.79     19.80 o 
  -6   9   2     4008.64     3895.21     67.57 o 
  -5   9   2     1191.09     1267.28     27.92 o 
  -4   9   2     5936.45     6073.68     78.55 o 
  -3   9   2      149.46      147.38      5.60 o 
  -2   9   2    10587.45    10475.04    112.62 o 
  -1   9   2        1.43        0.12      1.21 o 
   0   9   2    15541.88    15700.84    176.55 o 
   1   9   2      498.65      473.07      9.03 o 
   2   9   2     6882.41     7076.03     68.15 o 
   3   9   2     1485.54     1564.37     18.90 o 
   4   9   2     6192.95     6497.39     71.17 o 
   5   9   2     1325.49     1330.97     23.09 o 
   6   9   2      493.87      546.38     13.66 o 
   7   9   2      764.39      802.71     22.64 o 
   8   9   2       15.75       16.37      4.92 o 
   9   9   2      442.09      462.87     18.57 o 
  -9  10   2      367.12      387.62     17.49 o 
  -8  10   2      269.78      283.15     16.26 o 
  -7  10   2     1577.34     1470.39     33.79 o 
  -6  10   2      440.70      444.97     15.56 o 
  -5  10   2     7194.35     7372.18    221.91 o 
  -4  10   2       83.54       81.29      5.56 o 
  -3  10   2     5684.46     5629.08     64.62 o 
  -2  10   2      378.84      397.73      9.21 o 
  -1  10   2     8216.06     8412.31     92.10 o 
   0  10   2      374.17      357.79      8.89 o 
   1  10   2    14362.71    14348.79    174.32 o 
   2  10   2       91.00       90.84      5.56 o 
   3  10   2     5506.25     5449.82     64.64 o 
   4  10   2       81.07       95.18      5.20 o 
   5  10   2     2091.12     2155.07     49.98 o 
   6  10   2      844.20      842.52     27.77 o 
   7  10   2      400.53      409.92     15.72 o 
   8  10   2      363.18      419.00     16.78 o 
   9  10   2       42.70       51.54     11.51 o 
  -9  11   2      227.38      247.32     14.14 o 
  -8  11   2      477.05      497.00     18.57 o 
  -7  11   2      170.22      164.80     11.82 o 
  -6  11   2     3431.46     3288.26    133.59 o 
  -5  11   2        5.92        8.19      3.84 o 
  -4  11   2     2375.09     2409.11     37.06 o 
  -3  11   2     1192.24     1204.43     19.38 o 
  -2  11   2    12049.00    12071.35    130.22 o 
  -1  11   2       14.56       18.77      6.28 o 
   0  11   2    13368.40    13453.69    143.82 o 
   1  11   2        0.31        1.21      2.07 o 
   2  11   2     6061.08     6170.59     80.69 o 
   3  11   2        1.54        3.65      2.46 o 
   4  11   2     5780.59     5841.85     78.27 o 
   5  11   2     1167.57     1063.94     21.72 o 
   6  11   2      518.14      483.55     30.02 o 
   7  11   2       47.45       45.53      9.51 o 
   8  11   2        6.62       11.51      7.51 o 
  -9  12   2      203.39      192.64     20.01 o 
  -8  12   2        6.24        5.00      4.60 o 
  -7  12   2     1867.57     1899.81     41.74 o 
  -6  12   2       41.20       38.59      6.34 o 
  -5  12   2     4232.29     4006.99     69.86 o 
  -4  12   2      438.38      417.03     11.75 o 
  -3  12   2     5240.33     5255.93     62.33 o 
  -2  12   2      201.26      203.66      7.06 o 
  -1  12   2    10451.20    10488.30    118.76 o 
   0  12   2      121.56      127.74      7.87 o 
   1  12   2     8462.19     8244.03    105.41 o 
   2  12   2        8.04       17.10      3.40 o 
   3  12   2     3708.97     3560.49     73.58 o 
   4  12   2      510.22      496.81     15.20 o 
   5  12   2     3193.89     3219.50     61.72 o 
   6  12   2      127.50      105.63     10.33 o 
   7  12   2      294.13      312.31     35.53 o 
   8  12   2      366.48      382.27     24.02 o 
  -8  13   2      763.90      838.64     26.18 o 
  -7  13   2        4.00       12.39      5.12 o 
  -6  13   2     2613.74     2632.36     52.19 o 
  -5  13   2      102.25      116.82      9.72 o 
  -4  13   2     5428.74     5302.02     87.55 o 
  -3  13   2      395.75      400.74     10.73 o 
  -2  13   2     9486.79     9447.55    105.27 o 
  -1  13   2      118.24      120.64      6.54 o 
   0  13   2     8843.54     8585.02    110.02 o 
   1  13   2      635.73      601.97     14.79 o 
   2  13   2     6739.77     6602.79     87.48 o 
   3  13   2       25.80       24.38      4.16 o 
   4  13   2     3171.50     3099.58     47.64 o 
   5  13   2      231.95      210.63     15.51 o 
   6  13   2      923.18      975.61     28.20 o 
   7  13   2        4.33        3.00      6.50 o 
   8  13   2       38.61       47.03     11.01 o 
  -8  14   2       95.32       96.32     10.43 o 
  -7  14   2     1349.90     1366.72     34.67 o 
  -6  14   2      108.15      101.01      9.53 o 
  -5  14   2     4514.88     4461.50     77.98 o 
  -4  14   2       34.85       39.11      5.83 o 
  -3  14   2     6717.56     6736.83     79.07 o 
  -2  14   2        3.61        3.26      2.60 o 
  -1  14   2    10674.64    10306.14    164.06 o 
   0  14   2       66.75       69.93      6.20 o 
   1  14   2     6322.65     6191.56    124.97 o 
   2  14   2       20.82       21.10      3.90 o 
   3  14   2     4528.83     4560.41     64.93 o 
   4  14   2       44.59       32.66      6.25 o 
   5  14   2     2178.68     2190.68     48.33 o 
   6  14   2        0.80       -1.63      3.97 o 
   7  14   2       66.33       65.55     12.01 o 
  -7  15   2      706.86      749.91     24.40 o 
  -6  15   2     2313.07     2333.21     48.98 o 
  -5  15   2      105.18      109.61     14.26 o 
  -4  15   2     7229.17     6998.37    113.74 o 
  -3  15   2       53.73       39.96      5.26 o 
  -2  15   2     6616.86     6616.07     78.23 o 
  -1  15   2        7.76       16.00      3.46 o 
   0  15   2     5793.34     5548.73     76.50 o 
   1  15   2        0.82       -0.04      2.82 o 
   2  15   2     5254.46     5297.93     74.25 o 
   3  15   2      269.97      254.73     13.45 o 
   4  15   2     2270.09     2195.53     52.54 o 
   5  15   2       79.51       81.89      9.61 o 
   6  15   2      508.60      501.94     20.64 o 
   7  15   2      163.80      159.11     18.51 o 
  -7  16   2     1237.04     1275.12     34.14 o 
  -6  16   2      671.22      728.78     35.53 o 
  -5  16   2     1921.49     1918.87     42.62 o 
  -4  16   2      267.57      276.81     13.62 o 
  -3  16   2     6146.42     6145.36    101.89 o 
  -2  16   2       52.62       63.30      5.77 o 
  -1  16   2     6508.71     6307.04     75.65 o 
   0  16   2      130.94      126.76      8.51 o 
   1  16   2     4217.64     4284.09     65.70 o 
   2  16   2      216.23      191.44     10.00 o 
   3  16   2     2299.51     2240.70     49.40 o 
   4  16   2      648.58      587.92     29.02 o 
   5  16   2     1313.08     1353.23     36.31 o 
   6  16   2      145.14      138.10     17.51 o 
  -6  17   2     1741.44     1797.78     44.78 o 
  -5  17   2      395.83      379.05     19.76 o 
  -4  17   2     1841.51     1762.34     60.29 o 
  -3  17   2      175.64      160.82     11.82 o 
  -2  17   2     5013.17     5013.09     63.64 o 
  -1  17   2       17.73       18.48      3.91 o 
   0  17   2     2470.08     2443.92     41.40 o 
   1  17   2       48.36       42.04      5.46 o 
   2  17   2     2373.40     2351.87     51.27 o 
   3  17   2      871.23      898.81     29.77 o 
   4  17   2     1101.64     1069.94     31.70 o 
   5  17   2      261.64      252.47     16.76 o 
  -5  18   2     1099.83     1099.78     31.11 o 
  -4  18   2      303.79      297.39     27.02 o 
  -3  18   2     2117.05     2071.48     45.08 o 
  -2  18   2      233.55      219.92      9.82 o 
  -1  18   2     2794.18     2775.73     40.55 o 
   0  18   2       53.77       48.78      7.02 o 
   1  18   2     1256.48     1239.25     28.16 o 
   2  18   2      587.31      597.87     29.27 o 
   3  18   2     1272.68     1253.21     34.94 o 
   4  18   2      581.30      593.72     25.77 o 
   5  18   2      676.36      706.58     26.21 o 
  -4  19   2      915.99      971.39     28.82 o 
  -3  19   2       49.88       52.93      8.14 o 
  -2  19   2     1847.42     1792.53     35.13 o 
  -1  19   2       50.82       59.65      7.81 o 
   0  19   2     1572.71     1598.79     32.19 o 
   1  19   2       87.93       73.21      9.86 o 
   2  19   2     1105.95     1162.23     33.91 o 
   3  19   2      451.00      466.81     43.03 o 
   4  19   2      846.39      836.94     48.03 o 
  -3  20   2      765.37      775.19     25.41 o 
  -2  20   2        2.61        6.22      7.26 o 
  -1  20   2     1286.75     1284.03     28.82 o 
   0  20   2       35.03       25.79      7.19 o 
   1  20   2      777.87      771.73     36.53 o 
   2  20   2      893.49      830.21     28.85 o 
   3  20   2      890.67      882.62     45.03 o 
   0  21   2     1188.94     1225.34     61.04 o 
 -11   0   3     1876.79     1883.83     64.55 o 
  -9   0   3     5659.11     5656.50    137.10 o 
  -7   0   3     9463.76     9568.27    208.65 o 
  -5   0   3     6972.64     7220.61    157.11 o 
  -3   0   3     8758.72     8667.88    128.76 o 
  -1   0   3    29486.42    28864.42    470.24 o 
   1   0   3      848.21      826.45     22.52 o 
   3   0   3      452.75      447.53     10.90 o 
   5   0   3      628.72      736.52     24.02 o 
   7   0   3     6648.52     6746.27    149.61 o 
   9   0   3     2431.45     2304.13     65.05 o 
 -11   1   3       18.17       12.26      6.72 o 
 -10   1   3     3054.59     3109.01     62.27 o 
  -9   1   3        0.25       -3.28      4.41 o 
  -8   1   3     7343.98     7407.95    119.58 o 
  -7   1   3        7.61       10.12      9.01 o 
  -6   1   3    10331.77    10419.79    157.44 o 
  -5   1   3      127.62      145.80      9.51 o 
  -4   1   3    14392.78    13846.86    425.05 o 
  -3   1   3      111.85      100.22      3.74 o 
  -2   1   3    13587.44    14300.85    131.61 o 
  -1   1   3     5650.63     5858.44     56.77 o 
   0   1   3     5430.26     5716.04     58.86 o 
   1   1   3       34.99       38.48      1.89 o 
   2   1   3        0.85       -0.37      1.73 o 
   3   1   3      823.54      892.06     12.51 o 
   4   1   3      102.24      128.80      4.28 o 
   5   1   3      168.42      180.59      7.60 o 
   6   1   3     4988.38     5002.29     79.43 o 
   7   1   3       34.63       38.41      5.31 o 
   8   1   3     2719.87     2751.67     50.95 o 
   9   1   3        3.50        1.00      6.00 o 
  10   1   3     1910.10     1817.56     43.87 o 
 -11   2   3     1870.20     1884.01     45.46 o 
 -10   2   3       20.39       18.21      6.34 o 
  -9   2   3     4670.08     4726.00     83.50 o 
  -8   2   3        5.17        5.68      4.41 o 
  -7   2   3    11896.74    11840.57    179.73 o 
  -6   2   3      292.24      296.85     16.26 o 
  -5   2   3     9068.49     8975.49    135.51 o 
  -4   2   3      164.89      173.62      7.43 o 
  -3   2   3    17006.68    17326.30    180.82 o 
  -2   2   3     4272.82     4581.73     44.29 o 
  -1   2   3     8299.29     8371.83     77.68 o 
   0   2   3      511.56      491.66     10.24 o 
   1   2   3     5366.99     5441.70     66.33 o 
   2   2   3     2086.38     2136.50     24.39 o 
   3   2   3        0.60       -4.25      1.44 o 
   4   2   3       19.38       16.27      2.24 o 
   5   2   3     1118.68     1143.54     23.17 o 
   6   2   3       64.06       65.49      5.83 o 
   7   2   3     3561.94     3542.66     60.50 o 
   8   2   3      203.62      199.05     19.76 o 
   9   2   3     2508.59     2563.31     71.05 o 
  10   2   3        0.40        3.45      4.77 o 
 -11   3   3       83.13       80.06     14.51 o 
 -10   3   3     3030.22     2992.02    103.32 o 
  -9   3   3       71.09       74.35     14.01 o 
  -8   3   3     6505.70     6457.64    106.31 o 
  -7   3   3       41.46       37.89      8.01 o 
  -6   3   3    14144.06    13881.85    310.22 o 
  -5   3   3      977.63     1013.00     22.46 o 
  -4   3   3     7346.87     7113.34    109.83 o 
  -3   3   3     2155.78     2180.08     27.04 o 
  -2   3   3    18373.46    18873.32    173.73 o 
  -1   3   3    13688.11    14738.19    136.26 o 
   0   3   3     4032.17     4260.35     64.06 o 
   1   3   3     1992.20     2066.34     26.28 o 
   2   3   3      807.81      830.55     11.37 o 
   3   3   3       79.45       46.93      3.32 o 
   4   3   3      114.87      119.94      4.62 o 
   5   3   3     1787.58     1774.60     53.04 o 
   6   3   3     2457.16     2516.90     44.58 o 
   7   3   3        4.22        2.56      2.99 o 
   8   3   3     2558.60     2622.86     70.05 o 
   9   3   3      128.20      133.05     10.90 o 
  10   3   3     2127.72     2129.18     39.06 o 
 -10   4   3      375.38      399.52     17.86 o 
  -9   4   3     4184.64     4103.47    182.13 o 
  -8   4   3        0.16        0.12      3.70 o 
  -7   4   3     7658.97     7591.27    120.28 o 
  -6   4   3        1.14       -1.00      4.50 o 
  -5   4   3    12078.04    11603.00    171.95 o 
  -4   4   3     3324.00     3425.77     55.90 o 
  -3   4   3    16662.28    17094.19    144.46 o 
  -2   4   3     2810.89     3096.91     31.34 o 
  -1   4   3     5798.76     5878.99     67.51 o 
   0   4   3     7532.32     8017.21     90.43 o 
   1   4   3       39.74       20.25      1.65 o 
   2   4   3     6670.55     6635.43     69.57 o 
   3   4   3       44.60       77.93      9.13 o 
   4   4   3     3394.57     3307.28     46.65 o 
   5   4   3     1440.72     1457.90     27.66 o 
   6   4   3      376.25      396.70     12.88 o 
   7   4   3      769.41      767.56     20.17 o 
   8   4   3     1447.19     1453.80     34.52 o 
   9   4   3     2183.93     2155.32     37.92 o 
  10   4   3      151.07      155.92     14.70 o 
 -10   5   3     1545.54     1539.84     38.55 o 
  -9   5   3      471.84      463.99     18.39 o 
  -8   5   3     4935.39     4915.29     84.90 o 
  -7   5   3       44.98       36.14      5.63 o 
  -6   5   3     6825.54     6920.95    108.62 o 
  -5   5   3       77.53       82.11      6.72 o 
  -4   5   3     5362.93     5275.53     66.92 o 
  -3   5   3     2013.75     2103.70     20.92 o 
  -2   5   3    14219.25    14584.25    123.44 o 
  -1   5   3    10937.52    11568.67    107.14 o 
   0   5   3     1017.18     1022.55     11.96 o 
   1   5   3     6365.59     6532.55     68.15 o 
   2   5   3      565.57      578.84      8.83 o 
   3   5   3     7333.66     7292.62     77.27 o 
   4   5   3       16.14       11.37      1.93 o 
   5   5   3     5513.16     5585.00     72.71 o 
   6   5   3      566.42      650.88     14.60 o 
   7   5   3     1203.99     1202.17     28.63 o 
   8   5   3     1947.37     1991.51     34.63 o 
   9   5   3      591.63      627.58     17.49 o 
 -10   6   3     1228.55     1219.35     33.59 o 
  -9   6   3     1887.06     1898.05     42.79 o 
  -8   6   3        4.08        9.58      4.56 o 
  -7   6   3     2624.91     2537.29     68.05 o 
  -6   6   3       13.67        9.26      3.54 o 
  -5   6   3     8899.60     8748.89    132.67 o 
  -4   6   3       79.54       97.43      5.86 o 
  -3   6   3     5923.44     5877.13     57.63 o 
  -2   6   3    12851.87    13338.46    113.53 o 
  -1   6   3     3678.28     3694.37     36.70 o 
   0   6   3     4983.77     4965.63     47.96 o 
   1   6   3       44.68       62.30      2.88 o 
   2   6   3    11610.26    12074.61    175.93 o 
   3   6   3      332.09      344.43      6.98 o 
   4   6   3     6376.47     6550.80     82.71 o 
   5   6   3      396.62      414.37      9.18 o 
   6   6   3     2693.55     2663.81     34.38 o 
   7   6   3      782.80      843.25     20.60 o 
   8   6   3     1695.53     1756.32     31.86 o 
   9   6   3      684.97      680.57     18.39 o 
 -10   7   3      164.36      159.29     13.08 o 
  -9   7   3      428.47      460.90     18.36 o 
  -8   7   3     2652.24     2680.21     65.05 o 
  -7   7   3       79.11       62.97      8.26 o 
  -6   7   3     3002.33     2963.15     67.80 o 
  -5   7   3        1.98        1.60      2.64 o 
  -4   7   3     5814.36     5827.65     74.33 o 
  -3   7   3     1216.11     1234.12     23.84 o 
  -2   7   3     3991.37     4001.38     36.77 o 
  -1   7   3     4144.61     4135.04     41.01 o 
   0   7   3     3311.18     3418.26     34.25 o 
   1   7   3     6836.85     6791.78     64.95 o 
   2   7   3        7.69       10.52      1.59 o 
   3   7   3     9031.58     9199.88     96.74 o 
   4   7   3       19.55       14.07      2.09 o 
   5   7   3     7108.40     7165.21     80.89 o 
   6   7   3      225.43      249.63      9.05 o 
   7   7   3     2811.58     3036.68     69.71 o 
   8   7   3      727.86      730.77     29.54 o 
   9   7   3      836.53      859.23     20.98 o 
 -10   8   3     1131.81     1101.96     32.14 o 
  -9   8   3      383.93      366.14     16.76 o 
  -8   8   3       12.64       26.02      7.51 o 
  -7   8   3     2544.99     2377.61     63.80 o 
  -6   8   3       16.66       30.13      4.95 o 
  -5   8   3     2931.71     3008.95     53.23 o 
  -4   8   3      101.67       76.52      4.89 o 
  -3   8   3     3318.66     3153.38     37.98 o 
  -2   8   3     7121.91     7094.91     62.67 o 
  -1   8   3     1568.30     1615.99     18.37 o 
   0   8   3     3406.26     3254.22     33.14 o 
   1   8   3     2692.73     2710.62     28.41 o 
   2   8   3     7786.62     7732.77     74.19 o 
   3   8   3       68.35       71.78      3.81 o 
   4   8   3     8676.53     8623.54    116.64 o 
   5   8   3        4.88        7.65      4.09 o 
   6   8   3     3280.34     3300.99     47.95 o 
   7   8   3     1551.97     1612.69     28.89 o 
   8   8   3     1397.05     1487.30     31.19 o 
   9   8   3      296.44      271.74     14.02 o 
 -10   9   3      438.24      411.29     27.02 o 
  -9   9   3      276.36      273.13     14.45 o 
  -8   9   3      884.76      880.44     46.53 o 
  -7   9   3        8.61       23.55      5.12 o 
  -6   9   3     2583.97     2560.83     48.46 o 
  -5   9   3      547.35      574.19     16.94 o 
  -4   9   3     2960.89     2993.50     52.14 o 
  -3   9   3     2472.84     2395.38     30.80 o 
  -2   9   3     2149.73     2121.10     24.17 o 
  -1   9   3     3412.77     3402.95     38.10 o 
   0   9   3     1928.54     1981.84     21.83 o 
   1   9   3     6861.65     6621.84     64.01 o 
   2   9   3      269.31      265.05      5.63 o 
   3   9   3    11123.59    11223.55    106.58 o 
   4   9   3       45.82       76.37      4.35 o 
   5   9   3     4649.91     4833.09    113.96 o 
   6   9   3      534.04      550.36     13.93 o 
   7   9   3     2530.29     2623.83     41.41 o 
   8   9   3      327.91      327.38     14.71 o 
   9   9   3     1446.33     1493.45     29.95 o 
  -9  10   3      445.43      465.86     19.26 o 
  -8  10   3       31.40       34.05      6.18 o 
  -7  10   3     1209.41     1165.74     29.34 o 
  -6  10   3      223.20      183.93     10.19 o 
  -5  10   3     1063.99      996.69     34.77 o 
  -4  10   3     1453.61     1418.94     29.86 o 
  -3  10   3      454.73      469.39     10.28 o 
  -2  10   3     2805.13     2731.76     34.58 o 
  -1  10   3     2390.33     2383.42     35.32 o 
   0  10   3     9382.56     9085.53    153.69 o 
   1  10   3       24.26       33.88      2.74 o 
   2  10   3     5456.94     5384.44     82.48 o 
   3  10   3       15.43       11.44      2.36 o 
   4  10   3    11787.60    11809.28    155.57 o 
   5  10   3      147.74      162.80      9.76 o 
   6  10   3     4416.68     4530.46     77.30 o 
   7  10   3      598.94      603.68     33.77 o 
   8  10   3     1401.89     1451.12     39.53 o 
  -9  11   3      307.03      331.23     22.52 o 
  -8  11   3      192.67      176.61     25.02 o 
  -7  11   3       27.60       30.53      6.00 o 
  -6  11   3      375.11      363.02     14.45 o 
  -5  11   3      484.21      467.50     27.02 o 
  -4  11   3      450.28      429.30     14.45 o 
  -3  11   3     3855.53     3936.57     48.02 o 
  -2  11   3      116.76      118.42      5.61 o 
  -1  11   3     8874.32     8734.50    151.35 o 
   0  11   3        2.92        7.56      2.42 o 
   1  11   3     8205.71     8093.69    102.87 o 
   2  11   3      108.53       95.43      6.00 o 
   3  11   3    10846.00    10918.05    136.99 o 
   4  11   3      402.25      391.18     15.24 o 
   5  11   3     4425.73     4467.73     86.06 o 
   6  11   3       75.20       90.06     12.51 o 
   7  11   3     3003.50     3021.64     83.06 o 
   8  11   3      316.15      293.21     21.01 o 
  -9  12   3       29.33       19.17      6.12 o 
  -8  12   3       64.37       50.51      7.60 o 
  -7  12   3      252.18      234.33     12.53 o 
  -6  12   3      525.81      487.07     20.01 o 
  -5  12   3       68.86       70.57     13.51 o 
  -4  12   3      985.88      983.61     24.38 o 
  -3  12   3      200.54      218.76      7.38 o 
  -2  12   3     5653.21     5649.87     65.95 o 
  -1  12   3      106.68      114.32      6.63 o 
   0  12   3     8464.48     8489.25    108.43 o 
   1  12   3      151.54      150.15      7.14 o 
   2  12   3     8221.69     8197.05    105.43 o 
   3  12   3        0.85        2.77      3.48 o 
   4  12   3     7725.48     7565.54    124.95 o 
   5  12   3      137.69      133.88     11.04 o 
   6  12   3     5500.38     5636.70     99.30 o 
   7  12   3        0.65        0.20      5.50 o 
   8  12   3     1157.65     1207.35     46.03 o 
  -8  13   3        4.00       16.76      6.25 o 
  -7  13   3        9.77       14.82      5.05 o 
  -6  13   3      117.42      116.28     10.04 o 
  -5  13   3      328.87      302.23     14.26 o 
  -4  13   3        1.41        6.25      3.89 o 
  -3  13   3     4081.34     3927.20     49.37 o 
  -2  13   3      890.56      855.87     16.16 o 
  -1  13   3     6354.30     6263.32    102.39 o 
   0  13   3       17.87       13.08      3.15 o 
   1  13   3     7056.22     7064.70     96.16 o 
   2  13   3      520.31      520.70     16.79 o 
   3  13   3     7707.24     7686.17    126.88 o 
   4  13   3      616.48      616.81     40.28 o 
   5  13   3     5056.55     4996.39     89.97 o 
   6  13   3      146.04      162.20     15.01 o 
   7  13   3     1673.91     1808.17     43.87 o 
  -8  14   3       53.08       54.01      8.31 o 
  -7  14   3       21.76       29.73      6.37 o 
  -6  14   3        3.94       -3.55      3.84 o 
  -5  14   3      207.46      223.43     11.82 o 
  -4  14   3     1694.08     1587.68     35.14 o 
  -3  14   3      104.67      106.96      7.61 o 
  -2  14   3     4163.56     4063.94     51.25 o 
  -1  14   3      358.68      335.62     11.14 o 
   0  14   3     5361.42     5300.56    137.00 o 
   1  14   3       61.64       64.31      5.88 o 
   2  14   3     7826.58     7733.85    252.18 o 
   3  14   3      313.93      313.68     14.88 o 
   4  14   3     4544.78     4492.22    188.88 o 
   5  14   3       63.39       80.60      9.69 o 
   6  14   3     1770.79     1845.69     44.73 o 
   7  14   3       32.18       22.12     11.01 o 
  -7  15   3       15.80       13.75      5.41 o 
  -6  15   3      306.81      311.10     15.01 o 
  -5  15   3       71.98       65.01      7.91 o 
  -4  15   3       88.13       88.40     14.01 o 
  -3  15   3     2756.31     2744.66     44.41 o 
  -2  15   3      519.19      538.79     13.15 o 
  -1  15   3     3285.58     3275.87    102.12 o 
   0  15   3       33.21       40.69      5.01 o 
   1  15   3     4528.41     4496.85     64.32 o 
   2  15   3       28.60       25.09      6.00 o 
   3  15   3     5713.84     5831.73    102.49 o 
   4  15   3       34.52       37.19      7.40 o 
   5  15   3     2688.68     2731.84     58.32 o 
   6  15   3       53.25       61.28      9.18 o 
  -7  16   3      726.88      740.80     24.93 o 
  -6  16   3        0.25        2.75      4.60 o 
  -5  16   3      182.37      164.87     12.32 o 
  -4  16   3     1002.62     1013.14     27.38 o 
  -3  16   3      217.96      244.36     10.65 o 
  -2  16   3     2719.45     2680.52     38.24 o 
  -1  16   3      161.08      167.97      9.28 o 
   0  16   3     4415.15     4417.08     74.05 o 
   1  16   3        8.90        5.58      4.56 o 
   2  16   3     4905.37     4721.56     86.73 o 
   3  16   3        1.79        4.66      5.75 o 
   4  16   3     2506.55     2533.31     56.79 o 
   5  16   3       61.04       68.81     12.26 o 
   6  16   3     1242.86     1251.10     46.03 o 
  -6  17   3      312.42      315.57     21.27 o 
  -5  17   3       61.07       46.47      7.43 o 
  -4  17   3      384.96      389.34     16.38 o 
  -3  17   3     1496.99     1505.04     37.26 o 
  -2  17   3      255.57      273.61     11.47 o 
  -1  17   3     3215.24     3188.71     74.64 o 
   0  17   3       16.50       15.82      9.01 o 
   1  17   3     2839.78     2828.36    135.10 o 
   2  17   3      107.20      105.25     15.76 o 
   3  17   3     3799.71     3689.78    164.87 o 
   4  17   3       64.10       80.60     10.10 o 
   5  17   3     1536.92     1615.31     42.30 o 
  -5  18   3      443.06      448.58     20.01 o 
  -4  18   3      489.02      525.71     19.78 o 
  -3  18   3      844.16      910.72     22.91 o 
  -2  18   3     1666.86     1604.76     32.00 o 
  -1  18   3      575.91      617.94     17.55 o 
   0  18   3     2215.99     2172.37     50.00 o 
   1  18   3        0.60       -2.40      4.41 o 
   2  18   3     2928.98     2878.02     61.32 o 
   3  18   3        1.90        7.79      5.53 o 
   4  18   3     1939.76     1967.95     54.79 o 
  -4  19   3     1380.74     1446.01     36.91 o 
  -3  19   3      593.85      591.30     21.35 o 
  -2  19   3      586.32      556.30     17.38 o 
  -1  19   3     1197.75     1239.07     40.28 o 
   0  19   3      522.16      520.63     27.02 o 
   1  19   3     2161.59     2131.27     50.65 o 
   2  19   3       95.28       85.13     10.68 o 
   3  19   3     1516.44     1424.53     39.51 o 
  -3  20   3      882.21      924.46     28.20 o 
  -2  20   3      184.77      181.46     15.46 o 
  -1  20   3     1508.61     1533.32     41.67 o 
   0  20   3      778.06      816.28     28.70 o 
   1  20   3      133.87      122.41     13.10 o 
   2  20   3     1065.93     1073.51     33.98 o 
 -10   0   4     1179.42     1269.40     48.03 o 
  -8   0   4     3746.01     3917.27     99.07 o 
  -6   0   4     5945.20     5614.47    128.09 o 
  -4   0   4    18221.40    18303.03    266.72 o 
  -2   0   4    24402.40    24385.54    335.83 o 
   0   0   4     8761.18     8799.34    127.79 o 
   2   0   4    24038.13    24004.63    798.31 o 
   4   0   4     5062.58     5087.90     79.30 o 
   6   0   4      409.78      392.53     12.96 o 
   8   0   4        0.24        1.50      5.50 o 
 -11   1   4      163.64      161.43     13.59 o 
 -10   1   4       33.94       47.51      7.95 o 
  -9   1   4     1479.38     1460.89     35.56 o 
  -8   1   4      259.27      275.20     13.09 o 
  -7   1   4     7119.71     6718.43    221.91 o 
  -6   1   4       68.82       59.25      6.37 o 
  -5   1   4    10961.31    10979.15    163.63 o 
  -4   1   4      816.58      798.09     15.38 o 
  -3   1   4    16389.98    16296.59    150.55 o 
  -2   1   4       49.11       23.34      4.06 o 
  -1   1   4    18958.06    19577.45    288.30 o 
   0   1   4      694.12      696.85     11.05 o 
   1   1   4    13186.73    13971.19    147.98 o 
   2   1   4       65.61       90.83      6.54 o 
   3   1   4     6577.97     6619.55     70.28 o 
   4   1   4      179.49      206.55      5.56 o 
   5   1   4     4017.27     4048.00     46.64 o 
   6   1   4      162.47      176.50      6.02 o 
   7   1   4      130.35      131.53      7.50 o 
   8   1   4      190.82      182.13     12.74 o 
   9   1   4       83.90       90.82      9.89 o 
 -11   2   4      344.46      355.75     25.52 o 
 -10   2   4      708.73      716.28     24.06 o 
  -9   2   4       26.10       21.60      8.01 o 
  -8   2   4     2467.99     2484.78     49.53 o 
  -7   2   4     1065.83     1098.64     27.24 o 
  -6   2   4     6042.39     6054.06     96.59 o 
  -4   2   4    18429.26    18349.98    189.03 o 
  -3   2   4      761.71      835.93     16.08 o 
  -2   2   4    10649.19    10706.42     99.88 o 
  -1   2   4      393.80      421.41      6.34 o 
   0   2   4    12947.93    13217.50    191.19 o 
   1   2   4     1638.20     1873.53     25.56 o 
   2   2   4    18828.92    19171.22    265.94 o 
   3   2   4     1409.82     1328.38     25.78 o 
   4   2   4     2503.65     2456.76     30.90 o 
   5   2   4      829.16      858.03     16.54 o 
   6   2   4      450.45      453.33     11.48 o 
   7   2   4      940.83      897.30     19.10 o 
   8   2   4        0.34        2.78      3.15 o 
   9   2   4       19.39       11.14      8.51 o 
 -10   3   4      334.41      350.90     32.27 o 
  -9   3   4      804.35      767.93     23.86 o 
  -8   3   4      649.79      687.55     22.02 o 
  -7   3   4     4252.30     4298.88     74.11 o 
  -6   3   4     1218.22     1218.18     27.40 o 
  -5   3   4     7192.93     7100.48    172.87 o 
  -4   3   4      194.15      204.25      8.78 o 
  -3   3   4    15817.05    16266.18    150.58 o 
  -2   3   4      803.09      852.38     11.06 o 
  -1   3   4    17044.53    17068.35    160.53 o 
   0   3   4     1629.98     1684.75     29.05 o 
   1   3   4    13098.32    13205.80    156.93 o 
   2   3   4     1031.96     1055.45     17.88 o 
   3   3   4     9139.64     9243.86     96.62 o 
   4   3   4     1000.79     1016.20     14.84 o 
   5   3   4      137.07      128.43      5.30 o 
   6   3   4      441.00      457.44     12.08 o 
   7   3   4      130.98      148.34      8.37 o 
   8   3   4      676.40      701.85     19.66 o 
   9   3   4      271.97      299.07     16.26 o 
 -10   4   4      334.88      343.83     16.45 o 
  -9   4   4       76.98       73.58      8.66 o 
  -8   4   4     2044.85     2099.54     44.02 o 
  -7   4   4     2069.15     1981.95     40.67 o 
  -6   4   4     5795.15     5822.58     93.40 o 
  -5   4   4      766.35      801.25     19.63 o 
  -4   4   4    15664.21    15638.44    162.21 o 
  -3   4   4       35.45       27.76      2.40 o 
  -2   4   4    14878.14    14761.43    136.77 o 
  -1   4   4      608.27      645.76      9.38 o 
   0   4   4    17817.05    18078.76    184.93 o 
   1   4   4     1168.51     1217.64     14.97 o 
   2   4   4     7027.35     7233.84     75.92 o 
   3   4   4     2771.50     2782.06     32.31 o 
   4   4   4     1793.16     1765.49     22.87 o 
   5   4   4      962.84     1016.47     15.88 o 
   6   4   4      225.63      210.37      8.20 o 
   7   4   4      918.11      940.45     23.65 o 
   8   4   4        0.17        0.27      3.48 o 
   9   4   4      601.81      623.95     17.47 o 
 -10   5   4      748.24      775.87     25.82 o 
  -9   5   4     2031.05     2054.69     45.45 o 
  -8   5   4      557.63      556.24     28.52 o 
  -7   5   4     1476.16     1494.06     46.03 o 
  -6   5   4     1256.91     1245.59     38.03 o 
  -5   5   4     7588.80     7464.86    114.80 o 
  -4   5   4      161.19      154.39      6.14 o 
  -3   5   4    20554.05    21043.04    194.00 o 
  -2   5   4       47.06       47.87      2.71 o 
  -1   5   4    23076.26    23428.40    214.49 o 
   0   5   4      306.44      271.43      4.94 o 
   1   5   4     8056.94     8225.99     85.44 o 
   2   5   4     2657.12     2618.47     29.93 o 
   3   5   4     7747.27     7729.62     81.88 o 
   4   5   4     1745.99     1704.40     25.20 o 
   5   5   4        2.85        4.72      2.49 o 
   6   5   4     1092.77     1120.40     22.90 o 
   7   5   4        0.07       -0.16      2.69 o 
   8   5   4     1142.86     1139.32     23.75 o 
   9   5   4      309.17      319.50     12.31 o 
 -10   6   4      148.93      145.95     12.56 o 
  -9   6   4     1325.98     1353.11     34.46 o 
  -8   6   4     2275.12     2274.67     47.21 o 
  -7   6   4      857.31      788.99     22.09 o 
  -6   6   4     5008.17     4821.25     79.77 o 
  -5   6   4     1232.64     1182.79     31.27 o 
  -4   6   4     8679.15     8809.08    141.96 o 
  -3   6   4      656.72      688.43     13.72 o 
  -2   6   4    20487.72    20874.85    192.08 o 
  -1   6   4      227.56      198.93      4.54 o 
   0   6   4    11123.20    11253.85    122.98 o 
   1   6   4     1328.58     1321.32     16.71 o 
   2   6   4     4131.81     4150.18     52.39 o 
   3   6   4     3811.54     3906.07     51.61 o 
   4   6   4     1231.68     1240.08     30.26 o 
   5   6   4      797.57      863.02     17.31 o 
   6   6   4      115.40      140.53      7.56 o 
   7   6   4     3479.56     3452.42     51.11 o 
   8   6   4       29.66       29.33      4.97 o 
   9   6   4     1282.57     1338.88     27.91 o 
 -10   7   4     1309.30     1288.93     35.14 o 
  -9   7   4      686.04      651.56     26.02 o 
  -8   7   4     1838.48     1873.43     48.78 o 
  -7   7   4     2110.80     1981.73     46.78 o 
  -6   7   4      763.68      726.78     19.97 o 
  -5   7   4     4923.62     4986.36     83.31 o 
  -4   7   4      991.00      893.33     25.43 o 
  -3   7   4    15281.44    15559.35    132.93 o 
  -2   7   4     1104.96     1197.37     15.00 o 
  -1   7   4     3955.33     3999.06     40.25 o 
   0   7   4      445.20      373.63      6.48 o 
   1   7   4     8055.76     8485.87    120.68 o 
   2   7   4     4588.73     4734.66     71.06 o 
   3   7   4     1639.00     1635.05     21.12 o 
   4   7   4     4970.48     5002.34     65.67 o 
   5   7   4      256.01      273.97      8.96 o 
   6   7   4     3815.56     3849.44     54.78 o 
   7   7   4        4.11        5.00      3.18 o 
   8   7   4     2953.35     2932.80     54.43 o 
   9   7   4        8.62       14.96      4.60 o 
 -10   8   4       91.82       80.33     10.04 o 
  -9   8   4     2371.85     2369.59     50.70 o 
  -8   8   4      743.41      704.30     22.09 o 
  -7   8   4     2016.23     1837.63     76.05 o 
  -6   8   4     2579.53     2375.84     45.41 o 
  -5   8   4     1168.51     1203.82     26.83 o 
  -4   8   4     2228.03     2207.90     34.05 o 
  -3   8   4      744.06      803.68     12.37 o 
  -2   8   4     4989.69     5097.95     50.88 o 
  -1   8   4       86.91       92.26      3.42 o 
   0   8   4     5473.01     5622.61     55.11 o 
   1   8   4     3650.31     3702.44     37.87 o 
   2   8   4     2163.77     2210.93     24.71 o 
   3   8   4     6831.82     6848.33     86.28 o 
   4   8   4      364.37      349.30     14.96 o 
   5   8   4     3584.92     3666.19     51.42 o 
   6   8   4       97.48      101.96      7.01 o 
   7   8   4     5438.12     5567.50     76.55 o 
   8   8   4      102.00       93.69      7.79 o 
   9   8   4     2763.44     2872.74     47.65 o 
 -10   9   4     2091.87     2032.44     69.05 o 
  -9   9   4       88.79       90.35      9.83 o 
  -8   9   4     2546.37     2562.90     51.82 o 
  -7   9   4     1127.22     1088.34     27.73 o 
  -6   9   4     3267.23     3162.26     57.45 o 
  -5   9   4     1175.22     1074.52     25.41 o 
  -4   9   4       54.79       62.34      5.11 o 
  -3   9   4     2288.50     2291.70     26.35 o 
  -2   9   4       41.14       43.41      2.81 o 
  -1   9   4     1138.89     1146.74     14.74 o 
   0   9   4     1689.41     1675.62     19.55 o 
   1   9   4     1381.79     1386.93     16.93 o 
   2   9   4     5486.40     5777.10     64.16 o 
   3   9   4      192.69      195.65      6.90 o 
   4   9   4     7217.23     7478.74     94.85 o 
   5   9   4      517.18      507.43     17.44 o 
   6   9   4     5429.47     5533.00     74.92 o 
   7   9   4       15.60       21.71      4.33 o 
   8   9   4     4177.97     4377.56     64.42 o 
  -9  10   4     1768.76     1835.80     60.04 o 
  -8  10   4      114.79      106.29     10.08 o 
  -7  10   4     3064.81     2879.84     55.52 o 
  -6  10   4      292.57      300.67     12.88 o 
  -5  10   4      584.68      576.80     17.45 o 
  -4  10   4      266.43      300.52     15.99 o 
  -3  10   4       51.66       60.20      4.11 o 
  -2  10   4     1113.30     1122.32     23.39 o 
  -1  10   4      193.91      209.10      6.07 o 
   0  10   4      941.03      938.93     14.71 o 
   1  10   4     3173.17     3147.82     38.85 o 
   2  10   4      130.19      144.91      9.01 o 
   3  10   4     6680.62     6485.54     85.51 o 
   4  10   4     1283.08     1211.47     26.63 o 
   5  10   4     5862.82     6076.53     98.18 o 
   6  10   4       33.68       31.80      5.83 o 
   7  10   4     4263.17     4500.37    101.82 o 
   8  10   4        3.66        6.62      4.69 o 
  -9  11   4      174.43      159.59     13.26 o 
  -8  11   4     1979.27     1951.68     43.48 o 
  -7  11   4        2.91        4.25      4.25 o 
  -6  11   4     2935.79     2933.35     90.56 o 
  -5  11   4      537.54      510.92     16.53 o 
  -4  11   4        4.54        6.20      2.76 o 
  -3  11   4       14.61       11.41      2.98 o 
  -2  11   4        0.28        2.94      3.05 o 
  -1  11   4     1207.42     1150.08     37.92 o 
   0  11   4     1214.74     1249.40     24.17 o 
   1  11   4       48.61       44.42      4.25 o 
   2  11   4     4528.16     4506.13    155.86 o 
   3  11   4      226.39      218.69     16.76 o 
   4  11   4     2759.31     2711.06     53.85 o 
   5  11   4      287.97      274.68     29.77 o 
   6  11   4     5487.22     5600.96    133.09 o 
   7  11   4       10.71       25.02      8.01 o 
   8  11   4     3339.43     3760.16    100.07 o 
  -9  12   4     1420.14     1474.88     38.17 o 
  -8  12   4       98.23       84.26     10.01 o 
  -7  12   4     1899.25     1953.51     42.61 o 
  -6  12   4       61.34       59.12      7.60 o 
  -5  12   4      959.89      968.04     25.05 o 
  -4  12   4       29.20       38.68      4.91 o 
  -3  12   4      196.05      197.54     14.60 o 
  -2  12   4      475.89      431.60     12.12 o 
  -1  12   4      230.16      225.19      8.48 o 
   0  12   4       76.03       70.52      5.44 o 
   1  12   4     2181.41     2078.53     43.10 o 
   2  12   4      413.46      396.53     15.60 o 
   3  12   4     3558.22     3532.34     66.23 o 
   4  12   4      404.99      393.08     16.53 o 
   5  12   4     4445.91     4444.13    194.64 o 
   6  12   4       43.29       37.83      7.33 o 
   7  12   4     3769.15     3966.18    101.32 o 
  -8  13   4     1813.70     1852.30     43.31 o 
  -7  13   4       30.85       41.49      8.01 o 
  -6  13   4     1410.95     1412.58     33.92 o 
  -5  13   4        0.87       -1.48      3.49 o 
  -4  13   4      358.99      338.81     11.65 o 
  -3  13   4       43.48       41.58      4.91 o 
  -2  13   4       28.97       29.75      4.20 o 
  -1  13   4       66.91       73.00      5.85 o 
   0  13   4      408.08      410.73     11.88 o 
   1  13   4      273.55      239.32     12.25 o 
   2  13   4     3596.80     3432.47     65.02 o 
   3  13   4        0.30        1.25      4.07 o 
   4  13   4     2620.18     2532.82     52.99 o 
   5  13   4       40.57       35.29      7.45 o 
   6  13   4     3487.39     3510.56     69.99 o 
   7  13   4        0.03        7.82      6.25 o 
  -8  14   4       33.24       33.95      7.25 o 
  -7  14   4     1735.01     1794.34     41.52 o 
  -6  14   4        8.52        3.56      4.41 o 
  -5  14   4     1043.66     1017.93     26.93 o 
  -4  14   4       15.02       11.58      3.81 o 
  -3  14   4       10.42       10.22      3.44 o 
  -2  14   4       68.97       60.79      6.90 o 
  -1  14   4       93.01      106.44      7.75 o 
   0  14   4      239.99      219.87     12.11 o 
   1  14   4     2056.84     1925.85     42.74 o 
   2  14   4        0.44        0.09      3.84 o 
   3  14   4     2547.93     2647.72     54.98 o 
   4  14   4       15.35       11.02      5.17 o 
   5  14   4     3267.24     3256.95     66.03 o 
   6  14   4        4.79        0.82      5.17 o 
   7  14   4     2620.00     2871.53     84.56 o 
  -7  15   4        3.69        6.47      5.27 o 
  -6  15   4     1197.58     1209.17     48.28 o 
  -5  15   4      539.88      563.96     19.37 o 
  -4  15   4      426.72      439.16     14.30 o 
  -3  15   4      218.17      220.31     10.12 o 
  -2  15   4       15.39       15.89      3.92 o 
  -1  15   4      267.14      266.16     12.98 o 
   0  15   4      426.95      416.54     17.24 o 
   1  15   4      336.21      305.08     21.77 o 
   2  15   4     3282.51     3177.40    112.58 o 
   3  15   4      247.65      251.82     16.76 o 
   4  15   4     3035.91     3077.09    105.82 o 
   5  15   4        0.19        1.31      5.05 o 
   6  15   4     2044.47     2092.16     50.21 o 
  -7  16   4     1252.25     1315.99     35.14 o 
  -6  16   4      236.26      272.97     15.01 o 
  -5  16   4      377.96      357.30     15.87 o 
  -4  16   4      653.14      680.95     21.80 o 
  -3  16   4      100.07      106.17      8.37 o 
  -2  16   4      973.15      939.37     21.71 o 
  -1  16   4      618.17      632.33     31.27 o 
   0  16   4      389.42      384.14     26.02 o 
   1  16   4     1225.84     1231.55     33.55 o 
   2  16   4     1192.62     1136.55     32.20 o 
   3  16   4     2022.26     1995.16     47.16 o 
   4  16   4      138.39      136.86     17.51 o 
   5  16   4     1904.55     2000.31     48.73 o 
   6  16   4       20.64       18.66      7.21 o 
  -6  17   4      689.61      740.02     43.03 o 
  -5  17   4      413.22      402.48     42.78 o 
  -4  17   4      383.65      405.33     16.88 o 
  -3  17   4     1014.71     1081.64     24.77 o 
  -2  17   4       42.58       38.79      7.57 o 
  -1  17   4      957.19      971.12     29.41 o 
   0  17   4      649.59      622.73     35.78 o 
   1  17   4     1563.30     1484.87     58.04 o 
   2  17   4     1847.10     1775.62     54.54 o 
   3  17   4      631.32      625.18     23.72 o 
   4  17   4     1613.28     1731.94     44.43 o 
   5  17   4       62.98       64.63     10.10 o 
  -5  18   4      121.84      132.39     11.75 o 
  -4  18   4     1253.83     1316.40     34.03 o 
  -3  18   4      147.55      156.60     13.89 o 
  -2  18   4     1100.16     1096.49     32.97 o 
  -1  18   4      302.62      272.39     15.73 o 
   0  18   4      439.75      427.01     19.52 o 
   1  18   4     1064.59     1032.21     31.49 o 
   2  18   4     1107.72     1058.02     32.55 o 
   3  18   4     1110.66     1082.85     33.34 o 
   4  18   4      539.96      523.18     25.27 o 
  -4  19   4        9.86       12.46      5.77 o 
  -3  19   4     1105.08     1105.77     34.55 o 
  -2  19   4        4.28       11.63      5.98 o 
  -1  19   4      785.14      883.64     31.77 o 
   0  19   4      708.90      685.42     25.70 o 
   1  19   4     1130.24     1127.78     34.27 o 
   2  19   4      658.85      605.53     24.34 o 
   3  19   4      567.29      589.12     24.49 o 
  -2  20   4     1315.85     1342.16     39.25 o 
  -1  20   4       18.21       25.26      7.57 o 
   0  20   4      470.50      456.50     21.30 o 
   1  20   4      993.72      994.72     48.53 o 
  -9   0   5      164.83      159.61     17.01 o 
  -7   0   5       21.91       16.01      6.00 o 
  -5   0   5     5179.34     5367.00     86.83 o 
  -3   0   5     9739.86     9432.25    142.04 o 
  -1   0   5    25294.07    25816.86    390.30 o 
   1   0   5    27342.44    27398.17   1022.47 o 
   3   0   5     7688.38     7319.21    109.51 o 
   5   0   5     9027.37     8891.92    134.82 o 
   7   0   5     3641.94     3618.06     94.57 o 
   9   0   5       28.61       20.01      9.51 o 
 -10   1   5      521.35      547.07     20.87 o 
  -9   1   5       11.03       16.51      5.31 o 
  -8   1   5        2.12        1.24      3.35 o 
  -7   1   5       21.15       28.47      6.00 o 
  -6   1   5     2276.36     2354.31     44.58 o 
  -5   1   5       15.89       16.56      2.72 o 
  -4   1   5     5558.89     5689.68     63.32 o 
  -3   1   5       10.38       15.43      4.04 o 
  -2   1   5    19700.95    20132.68    206.59 o 
  -1   1   5       23.87       29.42      7.88 o 
   0   1   5    14255.56    14698.93    172.18 o 
   1   1   5      303.31      294.91      5.84 o 
   2   1   5    17919.11    17740.83    180.66 o 
   3   1   5        4.72        9.08      2.51 o 
   4   1   5    14320.62    14306.64    148.25 o 
   5   1   5        3.46       16.10      4.93 o 
   6   1   5     4854.68     4839.27     65.75 o 
   7   1   5      139.74      132.78     10.61 o 
   8   1   5     1426.50     1391.70     59.54 o 
   9   1   5        3.94        9.01      5.31 o 
 -10   2   5      101.28      111.32     11.31 o 
  -9   2   5      187.48      206.75     12.68 o 
  -8   2   5      169.51      150.01     10.97 o 
  -7   2   5      166.84      177.46     10.68 o 
  -6   2   5      417.49      407.13     14.14 o 
  -5   2   5     5795.62     5881.88     93.71 o 
  -4   2   5      174.63      127.22      4.91 o 
  -3   2   5     8630.92     8747.93     92.77 o 
  -2   2   5     4507.67     4863.95     69.80 o 
  -1   2   5    16086.65    16443.55    167.87 o 
   0   2   5     1003.70     1036.80     13.13 o 
   1   2   5    26657.97    26845.31    326.60 o 
   2   2   5      128.65      177.82      7.66 o 
   3   2   5     9483.20     9280.64     97.03 o 
   4   2   5        3.36        7.11      1.77 o 
   5   2   5     8684.83     8614.58    108.34 o 
   6   2   5      630.75      587.01     14.25 o 
   7   2   5     3681.51     3772.21    139.35 o 
   8   2   5        6.57        5.10      4.41 o 
   9   2   5      279.77      277.30     14.85 o 
 -10   3   5      517.83      457.12     19.10 o 
  -9   3   5      305.24      306.68     15.03 o 
  -8   3   5       60.80       38.86      6.37 o 
  -7   3   5     1337.34     1324.29     39.03 o 
  -6   3   5      706.98      720.01     27.52 o 
  -5   3   5      913.63      932.66     15.73 o 
  -4   3   5     7043.32     6872.91     75.21 o 
  -3   3   5      253.40      283.99      8.93 o 
  -2   3   5    11225.17    11255.30    171.04 o 
  -1   3   5     2619.54     2852.82     37.10 o 
   0   3   5    17920.84    18385.23    217.68 o 
   1   3   5       18.03        4.87      1.91 o 
   2   3   5    18406.93    18318.36    264.93 o 
   3   3   5        0.99        0.08      1.29 o 
   4   3   5     7622.00     7476.03    166.11 o 
   5   3   5      759.15      771.73     15.99 o 
   6   3   5     4813.96     4859.77     66.16 o 
   7   3   5      320.91      321.28     13.93 o 
   8   3   5     1612.60     1653.67     38.92 o 
   9   3   5      443.44      430.77     18.57 o 
 -10   4   5      757.37      754.41     32.77 o 
  -9   4   5        0.76        1.75      4.25 o 
  -8   4   5     1885.69     1778.12     54.29 o 
  -7   4   5      237.13      216.18     11.11 o 
  -6   4   5     2360.62     2261.93     42.98 o 
  -5   4   5     2255.14     2239.03     34.14 o 
  -4   4   5     1969.97     1853.89     22.08 o 
  -3   4   5     5184.97     5031.30     50.31 o 
  -2   4   5     5577.72     5967.65     58.07 o 
  -1   4   5     7948.28     8047.53     77.37 o 
   0   4   5      273.70      274.25      7.21 o 
   1   4   5    12948.99    12864.38    178.74 o 
   2   4   5      491.69      551.88     11.24 o 
   3   4   5    11181.43    11378.08    137.94 o 
   4   4   5      194.74      213.82      7.35 o 
   5   4   5     6606.29     6619.62     85.64 o 
   6   4   5     1633.34     1532.57     26.80 o 
   7   4   5     2597.10     2634.01     41.52 o 
   8   4   5      633.65      664.43     22.11 o 
   9   4   5      715.07      715.25     24.23 o 
 -10   5   5      104.75      132.23     12.01 o 
  -9   5   5     1774.52     1737.06     40.48 o 
  -8   5   5       48.38       48.81      9.76 o 
  -7   5   5     3812.46     3476.96     87.56 o 
  -6   5   5       36.45       36.05      5.31 o 
  -5   5   5     3263.87     3265.35     48.93 o 
  -4   5   5     2946.54     2871.20     31.66 o 
  -3   5   5     5948.64     6083.30     60.05 o 
  -2   5   5     4328.34     4329.78     43.56 o 
  -1   5   5     1998.47     2080.68     27.75 o 
   0   5   5    14601.79    14673.29    170.28 o 
   1   5   5       11.01       10.03      2.36 o 
   2   5   5     6435.85     6509.45     81.44 o 
   3   5   5      286.51      303.20      8.26 o 
   4   5   5     5386.79     5430.65     70.74 o 
   5   5   5     1768.99     1751.90     28.65 o 
   6   5   5     2286.59     2335.10     36.82 o 
   7   5   5      981.46      937.07     20.34 o 
   8   5   5     1247.91     1171.84     31.27 o 
   9   5   5      922.16      935.28     28.66 o 
 -10   6   5     1085.92     1040.34     30.94 o 
  -9   6   5        0.16       -1.25      4.25 o 
  -8   6   5     4227.62     4195.45     75.32 o 
  -7   6   5       96.30       97.92     16.01 o 
  -6   6   5     2369.40     2375.60     45.08 o 
  -5   6   5      155.99      152.03      8.11 o 
  -4   6   5     5192.54     5071.03     51.87 o 
  -3   6   5     3817.02     3828.74     39.82 o 
  -2   6   5     2818.55     2733.22     36.05 o 
  -1   6   5     3727.18     3615.24     37.04 o 
   0   6   5      441.16      390.66      6.58 o 
   1   6   5     5283.39     5353.57     68.17 o 
   2   6   5      111.38      120.51      8.83 o 
   3   6   5     7894.53     7772.15     97.15 o 
   4   6   5      158.44      183.03      8.82 o 
   5   6   5     2042.63     2054.87     32.63 o 
   6   6   5     2026.58     1969.33     34.66 o 
   7   6   5     1006.18     1016.73     29.25 o 
   8   6   5     1777.19     1786.78     32.79 o 
   9   6   5      383.76      392.70     29.02 o 
 -10   7   5        0.48       -0.94      5.75 o 
  -9   7   5     3160.97     3061.96     70.80 o 
  -8   7   5       98.19       72.05     11.51 o 
  -7   7   5     3451.93     3253.63    123.09 o 
  -6   7   5      491.43      473.79     15.52 o 
  -5   7   5     2859.57     2716.81     90.06 o 
  -4   7   5      807.24      811.94     12.66 o 
  -3   7   5     8175.62     8142.34     95.83 o 
  -2   7   5     2804.62     2734.42     29.63 o 
  -1   7   5      186.75      150.61      4.95 o 
   0   7   5     4764.54     4764.59     47.44 o 
   1   7   5      129.98      122.40      4.81 o 
   2   7   5     6451.01     6273.03     92.20 o 
   3   7   5      319.44      345.24      9.43 o 
   4   7   5     1385.19     1368.33     23.21 o 
   5   7   5      689.08      682.40     18.73 o 
   6   7   5     2221.67     2169.16     35.32 o 
   7   7   5     1772.96     1742.86     31.93 o 
   8   7   5      148.03      170.35     10.21 o 
 -10   8   5      975.83     1030.85     42.78 o 
  -9   8   5      205.21      206.88     19.01 o 
  -8   8   5     3603.43     3693.20     68.26 o 
  -7   8   5       45.20       34.12      6.00 o 
  -6   8   5     4027.67     4000.06     68.95 o 
  -5   8   5      331.07      329.00     12.32 o 
  -4   8   5     2037.79     2041.24     24.64 o 
  -3   8   5     2559.44     2614.20     29.34 o 
  -2   8   5     2841.14     2832.47     35.03 o 
  -1   8   5     5084.94     4915.33     49.30 o 
   0   8   5      502.50      485.79      9.80 o 
   1   8   5     5233.34     5319.86     60.39 o 
   2   8   5       53.37       61.28      4.52 o 
   3   8   5     4137.44     4025.05     54.21 o 
   4   8   5       54.11       50.06      4.62 o 
   5   8   5      592.11      587.11     14.16 o 
   6   8   5     1327.41     1357.40     28.79 o 
   7   8   5      299.15      286.00     10.97 o 
   8   8   5     1210.98     1248.15     26.27 o 
  -9   9   5     3112.13     2921.07     82.06 o 
  -8   9   5       14.53       19.06      5.77 o 
  -7   9   5     4454.83     4286.10    153.11 o 
  -6   9   5      311.27      315.09     13.18 o 
  -5   9   5     1965.73     1944.73     38.80 o 
  -4   9   5     1413.05     1399.26     21.26 o 
  -3   9   5     3613.52     3634.05     38.86 o 
  -2   9   5     1898.72     1914.64     23.99 o 
  -1   9   5     1828.83     1874.60     21.91 o 
   0   9   5     3765.37     3801.59     39.35 o 
   1   9   5        3.61       10.28      2.17 o 
   2   9   5     4116.36     4061.95     48.33 o 
   3   9   5      369.61      356.30      9.81 o 
   4   9   5      923.96      896.91     22.09 o 
   5   9   5     1041.59     1064.82     20.70 o 
   6   9   5     1975.43     1929.51     32.74 o 
   7   9   5     1162.17     1214.30     24.84 o 
   8   9   5       27.40       38.50      6.72 o 
  -9  10   5        1.18        2.50      6.50 o 
  -8  10   5     3346.99     3275.61     63.14 o 
  -7  10   5        3.10        3.75      4.25 o 
  -6  10   5     6473.38     6591.39    106.97 o 
  -5  10   5      504.55      532.04     19.01 o 
  -4  10   5     2114.99     2197.35     35.12 o 
  -3  10   5     1293.12     1364.22     20.60 o 
  -2  10   5     3889.00     3915.92     46.45 o 
  -1  10   5     3260.55     3328.61     40.22 o 
   0  10   5      644.69      681.92     14.89 o 
   1  10   5     2064.98     1978.20     31.67 o 
   2  10   5        0.29        2.08      2.40 o 
   3  10   5     1536.67     1514.88     46.89 o 
   4  10   5      109.71      100.11     24.52 o 
   5  10   5      838.20      815.14     22.09 o 
   6  10   5     1341.41     1351.34     31.48 o 
   7  10   5      134.66      134.13     10.79 o 
   8  10   5     1450.99     1477.55     51.04 o 
  -9  11   5     3267.68     3448.70     68.05 o 
  -8  11   5       44.02       42.16     10.51 o 
  -7  11   5     5614.98     5418.92     92.65 o 
  -6  11   5        1.70        1.94      3.97 o 
  -5  11   5     2660.34     2669.09     50.46 o 
  -4  11   5     1273.97     1242.89     23.85 o 
  -3  11   5     4245.32     4069.05     57.41 o 
  -2  11   5      327.50      308.31      9.76 o 
  -1  11   5     2103.87     2097.97     32.95 o 
   0  11   5     1100.65     1096.78     41.53 o 
   1  11   5        2.99        5.24      4.25 o 
   2  11   5      189.44      159.50     10.27 o 
   3  11   5      259.81      269.08     12.86 o 
   4  11   5     1510.90     1511.11     36.03 o 
   5  11   5     1135.98     1149.31     40.53 o 
   6  11   5       32.45       32.02      9.01 o 
   7  11   5     2638.51     2762.95     78.06 o 
  -8  12   5     4686.55     4626.86     83.61 o 
  -7  12   5       63.24       74.20      8.82 o 
  -6  12   5     4880.24     4982.35    120.08 o 
  -5  12   5       82.03       74.16      7.69 o 
  -4  12   5     4696.77     4692.75     66.39 o 
  -3  12   5      296.43      310.83     10.49 o 
  -2  12   5     3531.03     3539.29     51.41 o 
  -1  12   5       28.79       34.69     13.01 o 
   0  12   5      277.08      291.12     13.32 o 
   1  12   5       47.33       37.66      6.18 o 
   2  12   5        8.69       21.07      5.00 o 
   3  12   5      158.46      157.90     10.70 o 
   4  12   5      409.91      424.19     27.77 o 
   5  12   5       34.50       36.26      8.76 o 
   6  12   5     2331.43     2393.65     87.06 o 
   7  12   5      223.75      249.18     20.01 o 
  -8  13   5        4.36        8.28      7.00 o 
  -7  13   5     4466.08     4378.92     79.36 o 
  -6  13   5       10.98        4.84      4.33 o 
  -5  13   5     4794.25     4784.46     82.52 o 
  -4  13   5       15.35       23.58      4.40 o 
  -3  13   5     3459.88     3420.53     68.38 o 
  -2  13   5        6.29        2.50      2.77 o 
  -1  13   5     1587.92     1613.62     37.38 o 
   0  13   5      245.67      260.27     16.51 o 
   1  13   5      108.21       98.21      9.38 o 
   2  13   5        0.02        5.87      3.70 o 
   3  13   5      412.32      365.64     31.77 o 
   4  13   5        1.97       -2.09      3.84 o 
   5  13   5      971.23     1022.61     47.53 o 
   6  13   5      106.23       84.68     12.01 o 
   7  13   5     2695.98     2888.49     62.89 o 
  -8  14   5     4469.06     4611.38    159.11 o 
  -7  14   5       59.42       72.60      8.82 o 
  -6  14   5     2686.85     2727.30     79.06 o 
  -5  14   5       16.02       16.11      5.12 o 
  -4  14   5     4107.14     4155.88     61.47 o 
  -3  14   5       18.98       23.74      5.96 o 
  -2  14   5     2651.42     2604.77     54.16 o 
  -1  14   5      471.62      406.71     16.94 o 
   0  14   5      198.37      194.24     12.37 o 
   1  14   5      358.07      361.40     15.96 o 
   2  14   5        1.06        5.90      8.76 o 
   3  14   5       56.35       59.94      8.29 o 
   4  14   5     1022.14     1042.96     30.62 o 
   5  14   5      165.23      168.97     13.89 o 
   6  14   5     1806.34     1847.72     59.29 o 
  -7  15   5     3098.67     3303.14     65.19 o 
  -6  15   5       21.22       25.66      6.18 o 
  -5  15   5     4140.35     4119.28     74.29 o 
  -4  15   5      112.46      110.54     10.25 o 
  -3  15   5     2461.53     2469.59     53.45 o 
  -2  15   5       15.60        9.33      5.12 o 
  -1  15   5     1532.67     1581.68     38.54 o 
   0  15   5      729.35      655.99     27.02 o 
   1  15   5       14.04       12.41      9.01 o 
   2  15   5      182.74      173.79     13.22 o 
   3  15   5      781.14      750.99     25.34 o 
   4  15   5      331.14      349.24     17.43 o 
   5  15   5     1107.34     1146.15     33.83 o 
   6  15   5       76.98       71.01     21.77 o 
  -6  16   5     1270.28     1211.72     40.53 o 
  -5  16   5       78.52       78.12      8.98 o 
  -4  16   5     3694.79     3738.03     58.40 o 
  -3  16   5      181.79      160.54     13.43 o 
  -2  16   5     1582.82     1615.75     89.06 o 
  -1  16   5      202.99      191.05     14.43 o 
   0  16   5      154.20      138.88     12.14 o 
   1  16   5      626.08      611.54     22.57 o 
   2  16   5        6.95        9.88      8.51 o 
   3  16   5      359.96      383.30     18.24 o 
   4  16   5      753.94      787.88     27.49 o 
   5  16   5      257.54      275.31     17.28 o 
  -6  17   5       29.86       26.41     10.26 o 
  -5  17   5     2003.33     2032.58     45.79 o 
  -4  17   5      305.09      306.36     17.16 o 
  -3  17   5     1858.86     1856.66     45.85 o 
  -2  17   5      486.16      499.36     27.52 o 
  -1  17   5      764.74      728.34     36.53 o 
   0  17   5      686.58      691.42     24.93 o 
   1  17   5       20.68       22.53      6.61 o 
   2  17   5      769.85      760.23     26.64 o 
   3  17   5      190.56      204.66     15.73 o 
   4  17   5      377.12      364.57     26.02 o 
  -5  18   5      211.71      185.13     21.01 o 
  -4  18   5     1502.37     1574.74     65.55 o 
  -3  18   5      576.74      549.81     23.12 o 
  -2  18   5      889.22      818.98     28.28 o 
  -1  18   5      847.77      854.14     57.54 o 
   0  18   5      116.04      115.70     12.01 o 
   1  18   5      727.90      688.10     55.54 o 
   2  18   5       16.87       11.83      5.77 o 
   3  18   5     1049.26     1095.76     34.19 o 
  -3  19   5      272.26      263.54     18.95 o 
  -2  19   5     1163.62     1140.89     35.19 o 
  -1  19   5      462.54      500.53     22.36 o 
   0  19   5     1124.09     1055.08     33.20 o 
   1  19   5       45.45       48.13      8.89 o 
   2  19   5     1542.42     1603.67     51.79 o 
 -10   0   6     1712.14     1882.83     63.04 o 
  -8   0   6     3813.48     3530.00     92.07 o 
  -6   0   6      758.77      759.04     29.02 o 
  -4   0   6      208.74      217.97      9.47 o 
  -2   0   6      190.45      211.94      7.57 o 
   0   0   6    12163.65    12440.97    180.97 o 
   2   0   6     3219.52     3058.47     48.87 o 
   4   0   6     9004.18     9042.90    198.14 o 
   6   0   6     7118.24     7240.62    167.62 o 
   8   0   6     3481.39     3504.48     96.07 o 
 -10   1   6      216.21      223.28     15.52 o 
  -9   1   6     1623.95     1599.68     41.28 o 
  -8   1   6       28.29       24.93     10.51 o 
  -7   1   6     1875.62     1771.96     37.68 o 
  -6   1   6      117.92      119.16      8.66 o 
  -5   1   6      475.18      488.46     10.86 o 
  -4   1   6      193.72      157.50      5.59 o 
  -3   1   6      387.43      408.56      8.80 o 
  -2   1   6     1718.16     1804.59     20.43 o 
  -1   1   6     4157.74     3951.29     43.78 o 
   0   1   6      173.17      185.80      5.42 o 
   1   1   6     4119.93     4076.55     85.92 o 
   2   1   6       52.66       50.99      2.52 o 
   3   1   6    10101.09    10370.84    126.69 o 
   4   1   6       94.96      119.55     17.01 o 
   5   1   6     7144.84     7276.15    116.76 o 
   6   1   6      187.63      193.45     11.51 o 
   7   1   6     6592.89     6565.90    110.74 o 
   8   1   6       34.41       33.41      9.51 o 
   9   1   6     2499.38     2552.59     55.72 o 
 -10   2   6     2032.38     1896.34     63.54 o 
  -9   2   6      237.24      236.51     13.26 o 
  -8   2   6     3328.20     3402.81    141.60 o 
  -7   2   6      291.75      282.59     17.76 o 
  -6   2   6      433.10      493.06     15.91 o 
  -5   2   6     1693.05     1642.04     34.52 o 
  -4   2   6        5.58        3.41      1.61 o 
  -3   2   6     1315.68     1257.91     21.81 o 
  -2   2   6     1113.76     1147.36     23.98 o 
  -1   2   6      921.81      919.23     13.04 o 
   0   2   6     4345.80     4472.86     48.46 o 
   1   2   6      512.39      538.09     13.98 o 
   2   2   6     7517.75     7501.77     92.92 o 
   3   2   6       65.94       71.90      4.92 o 
   4   2   6     7207.74     7134.25     90.23 o 
   5   2   6       34.22       29.59      5.75 o 
   6   2   6     6257.59     6275.16    104.37 o 
   7   2   6        0.02        8.76      4.60 o 
   8   2   6     2748.36     2665.45     55.37 o 
   9   2   6        0.34        4.64      6.50 o 
 -10   3   6      446.07      447.56     19.45 o 
  -9   3   6     2482.43     2487.39     52.18 o 
  -8   3   6      402.25      387.52     15.91 o 
  -7   3   6     1719.08     1620.45     62.54 o 
  -6   3   6      408.18      444.31     21.01 o 
  -5   3   6      501.00      480.54     12.21 o 
  -4   3   6     1158.62     1155.24     21.07 o 
  -3   3   6     1111.38     1106.98     14.63 o 
  -2   3   6     2231.31     2244.85     35.25 o 
  -1   3   6     1681.35     1531.76     19.42 o 
   0   3   6     1452.28     1580.84     31.79 o 
   1   3   6     7314.51     7238.15    138.70 o 
   2   3   6      737.25      714.61     13.58 o 
   3   3   6     6457.93     6510.51     82.63 o 
   4   3   6      123.51      132.25      7.16 o 
   5   3   6     6079.15     6222.42     81.37 o 
   6   3   6      258.23      235.42     23.52 o 
   7   3   6     3543.11     3569.45     98.82 o 
   8   3   6       44.59       64.12     14.26 o 
   9   3   6     2385.90     2306.13     73.55 o 
 -10   4   6     2595.68     2558.92     55.00 o 
  -9   4   6      454.63      411.16     17.65 o 
  -8   4   6     1114.33     1061.51     74.55 o 
  -7   4   6      397.87      387.54     15.03 o 
  -6   4   6     1094.21     1065.20     35.78 o 
  -5   4   6     2712.78     2668.44     52.86 o 
  -4   4   6      156.62      164.01      5.04 o 
  -3   4   6      427.54      452.08      9.68 o 
  -2   4   6      949.41      913.49     12.56 o 
  -1   4   6     3534.47     3534.05     36.21 o 
   0   4   6     4533.70     4540.75     90.09 o 
   1   4   6     1354.75     1348.17     38.97 o 
   2   4   6     8358.11     8299.03    102.79 o 
   3   4   6      505.86      480.46     11.30 o 
   4   4   6     7709.51     7601.73    132.36 o 
   5   4   6       55.34       49.86      4.78 o 
   6   4   6     5092.99     5060.43     86.86 o 
   7   4   6       26.73       31.09      7.00 o 
   8   4   6     2323.13     2366.57     50.94 o 
 -10   5   6      287.39      266.65     16.03 o 
  -9   5   6     2454.85     2561.56     72.80 o 
  -8   5   6     1339.61     1385.79     35.53 o 
  -7   5   6     1040.36      958.78     25.09 o 
  -6   5   6      306.04      292.89     12.20 o 
  -5   5   6      768.96      751.33     15.96 o 
  -4   5   6     5184.48     5193.00     53.13 o 
  -3   5   6      499.51      472.76      8.56 o 
  -2   5   6     2323.32     2255.25     25.17 o 
  -1   5   6     2524.88     2633.82     28.22 o 
   0   5   6     1589.51     1607.04     27.34 o 
   1   5   6     6073.36     6010.87     76.33 o 
   2   5   6     3814.21     3798.66     50.90 o 
   3   5   6     6490.28     6312.87    137.30 o 
   4   5   6       17.12       20.19      3.93 o 
   5   5   6     6439.70     6579.86     85.74 o 
   6   5   6       92.12       97.43      7.05 o 
   7   5   6     2433.54     2332.10     48.82 o 
   8   5   6       49.29       40.17      7.60 o 
 -10   6   6     1477.60     1472.88     57.54 o 
  -9   6   6      809.17      791.39     25.25 o 
  -8   6   6      723.86      679.61     21.90 o 
  -7   6   6     1443.57     1365.99     34.52 o 
  -6   6   6     1270.48     1228.85     53.04 o 
  -5   6   6     1636.82     1629.99     23.80 o 
  -4   6   6       50.02       63.91      4.24 o 
  -3   6   6     8978.65     8776.94     84.91 o 
  -2   6   6      383.01      416.40      7.71 o 
  -1   6   6     1896.86     1848.23     21.32 o 
   0   6   6     4655.46     4640.89     53.45 o 
   1   6   6     6869.48     6833.08     86.07 o 
   2   6   6     5495.22     5452.61     70.47 o 
   3   6   6     1446.40     1436.95     35.87 o 
   4   6   6     7469.39     7446.83    115.84 o 
   5   6   6       81.62       87.76      6.18 o 
   6   6   6     4253.85     4185.27     74.46 o 
   7   6   6       22.86       26.23      8.26 o 
   8   6   6     2324.82     2243.67     52.04 o 
 -10   7   6      752.92      717.44     42.28 o 
  -9   7   6     1288.50     1281.50     33.88 o 
  -8   7   6     1975.95     2009.65     43.67 o 
  -7   7   6      832.21      766.29     22.26 o 
  -6   7   6     2481.67     2286.32     44.51 o 
  -5   7   6        5.06        6.77      2.37 o 
  -4   7   6    11239.41    11463.52    110.14 o 
  -3   7   6      303.59      287.30      6.76 o 
  -2   7   6     5753.54     5801.41     57.92 o 
  -1   7   6     1507.90     1550.24     34.23 o 
   0   7   6     3876.50     3882.30     46.15 o 
   1   7   6     3015.96     3062.43     42.56 o 
   2   7   6     6014.93     5794.65     74.72 o 
   3   7   6     5975.81     5816.29     75.48 o 
   4   7   6      125.27      119.84      7.01 o 
   5   7   6     4254.38     4245.50     59.00 o 
   6   7   6      246.05      242.02     11.48 o 
   7   7   6     2402.86     2477.38     77.30 o 
   8   7   6       34.28       34.47      7.40 o 
  -9   8   6     1803.09     1756.08     66.05 o 
  -8   8   6      940.12      915.51     26.15 o 
  -7   8   6     3488.92     3522.09     64.16 o 
  -6   8   6       70.62       63.34      7.76 o 
  -5   8   6     5362.74     5295.48     62.27 o 
  -4   8   6      108.80      126.16      5.35 o 
  -3   8   6    12917.23    12997.42    123.54 o 
  -2   8   6      397.49      384.22      7.69 o 
  -1   8   6     6049.06     6030.84     82.84 o 
   0   8   6      493.91      480.22     10.16 o 
   1   8   6     5594.79     5637.71     72.89 o 
   2   8   6     3673.76     3620.28     75.90 o 
   3   8   6     2723.19     2777.25     59.03 o 
   4   8   6     1570.62     1563.26     26.67 o 
   5   8   6       80.97       83.74      6.43 o 
   6   8   6     2179.75     2126.67     35.13 o 
   7   8   6       11.78       14.55      5.43 o 
   8   8   6     1231.55     1241.67     33.26 o 
  -9   9   6       88.17       84.56     13.01 o 
  -8   9   6     2128.05     1967.29    103.82 o 
  -7   9   6      432.22      476.74     17.29 o 
  -6   9   6     6396.29     6211.78    138.10 o 
  -5   9   6      149.47      147.89      8.17 o 
  -4   9   6    11010.88    11058.53    107.08 o 
  -3   9   6      460.68      459.33      9.05 o 
  -2   9   6     6306.84     6386.68     63.84 o 
  -1   9   6      177.86      177.90      8.31 o 
   0   9   6     6823.74     6798.93     76.52 o 
   1   9   6     1239.75     1222.03     27.68 o 
   2   9   6     4211.96     4086.61     59.58 o 
   3   9   6      596.95      574.35     24.31 o 
   4   9   6      197.09      203.52      8.09 o 
   5   9   6     2023.22     1977.28     32.84 o 
   6   9   6       18.31       17.13      4.13 o 
   7   9   6      722.99      752.22     31.18 o 
   8   9   6        8.68       -1.33      4.77 o 
  -9  10   6     2059.13     2126.96     47.86 o 
  -8  10   6       24.91       19.12     10.51 o 
  -7  10   6     3089.76     3054.76     58.46 o 
  -6  10   6      110.61      102.08     14.01 o 
  -5  10   6     9563.17     9659.49    124.10 o 
  -4  10   6       90.47       82.03      5.44 o 
  -3  10   6     7661.22     7795.43     86.76 o 
  -2  10   6       43.66       46.80      7.85 o 
  -1  10   6     8392.80     8183.77    167.70 o 
   0  10   6      283.20      273.10     15.59 o 
   1  10   6     1626.15     1612.94     28.04 o 
   2  10   6      204.06      197.57      8.26 o 
   3  10   6     2389.42     2331.94     41.44 o 
   4  10   6      188.97      195.93      9.89 o 
   5  10   6       48.57       53.30      6.89 o 
   6  10   6      272.91      231.28     12.01 o 
   7  10   6        2.24        0.28      4.06 o 
  -9  11   6       46.94       40.33      7.60 o 
  -8  11   6     1884.28     1740.85     40.61 o 
  -7  11   6        6.24       10.51      4.95 o 
  -6  11   6     3929.50     3931.14     70.24 o 
  -5  11   6        0.18        1.15      3.11 o 
  -4  11   6     8380.86     8398.33    109.05 o 
  -3  11   6      158.03      157.24      7.73 o 
  -2  11   6     5892.99     5674.47     96.63 o 
  -1  11   6       98.42      119.09      9.83 o 
   0  11   6     4452.41     4504.64     79.57 o 
   1  11   6      371.07      320.58     15.76 o 
   2  11   6     2839.91     2790.74     65.55 o 
   3  11   6       27.29       32.72      6.00 o 
   4  11   6      293.64      302.24     14.43 o 
   5  11   6      348.49      352.25     21.01 o 
   6  11   6        0.22       12.51      7.00 o 
   7  11   6       50.99       88.56     13.51 o 
  -8  12   6       11.66       16.25      5.98 o 
  -7  12   6     2319.69     2339.23     49.04 o 
  -6  12   6        0.74        1.63      4.06 o 
  -5  12   6     5136.77     5104.10     72.46 o 
  -4  12   6      239.09      244.89     13.97 o 
  -3  12   6     7940.75     7866.56    131.59 o 
  -2  12   6       26.57       19.10      5.17 o 
  -1  12   6     3101.27     3103.61     59.79 o 
   0  12   6      159.77      164.61     10.94 o 
   1  12   6     3451.92     3367.18     64.40 o 
   2  12   6       53.20       44.82     11.51 o 
   3  12   6      903.19      850.38     47.28 o 
   4  12   6       43.04       40.11      8.26 o 
   5  12   6      165.05      157.55     12.74 o 
   6  12   6        4.04       -0.29      4.80 o 
   7  12   6       17.36        8.51      7.00 o 
  -8  13   6     1634.45     1624.99     39.86 o 
  -7  13   6        6.38        9.76      5.17 o 
  -6  13   6     2913.11     2944.39     57.46 o 
  -5  13   6        6.94       14.22      4.19 o 
  -4  13   6     5029.77     5123.46     72.29 o 
  -3  13   6      342.54      334.18     15.56 o 
  -2  13   6     5495.85     5485.78     96.27 o 
  -1  13   6      142.63      147.67     15.51 o 
   0  13   6     3651.05     3744.44     94.07 o 
   1  13   6       40.34       46.03      7.51 o 
   2  13   6     2308.01     2275.23     49.15 o 
   3  13   6        1.00       -0.46      4.20 o 
   4  13   6      612.18      624.57     50.54 o 
   5  13   6       90.51       94.66     10.54 o 
   6  13   6        1.99       -1.82      4.62 o 
  -7  14   6     1714.61     1693.28     59.79 o 
  -6  14   6      236.62      236.15     13.57 o 
  -5  14   6     3188.56     3133.71     59.54 o 
  -4  14   6       19.48       14.33      5.83 o 
  -3  14   6     5628.24     5496.51     98.20 o 
  -2  14   6       80.32       83.74      9.72 o 
  -1  14   6     2749.20     2699.78     55.89 o 
   0  14   6       11.20        8.26      5.75 o 
   1  14   6     5882.00     5615.42     99.45 o 
   2  14   6        9.00        8.62      4.69 o 
   3  14   6      809.61      767.08     32.27 o 
   4  14   6       84.10       78.00      9.86 o 
   5  14   6        5.09        5.17      5.17 o 
   6  14   6        9.36       -1.18      5.75 o 
  -7  15   6        0.67        2.19      4.56 o 
  -6  15   6     2252.83     2257.07     48.43 o 
  -5  15   6       68.82       68.05     13.01 o 
  -4  15   6     3235.71     3308.44     67.64 o 
  -3  15   6        1.74        2.93      4.54 o 
  -2  15   6     5258.90     5131.31    100.07 o 
  -1  15   6        0.14       -4.11     14.26 o 
   0  15   6     2892.63     2755.14     58.20 o 
   1  15   6      139.94      114.95     11.40 o 
   2  15   6     1684.91     1683.25     41.60 o 
   3  15   6      182.27      169.78     13.82 o 
   4  15   6      505.72      535.55     22.08 o 
   5  15   6      225.00      235.75     37.78 o 
  -6  16   6       50.79       22.02      9.51 o 
  -5  16   6     2501.69     2426.22     76.55 o 
  -4  16   6        2.94        6.63      5.41 o 
  -3  16   6     3239.71     3138.45     85.31 o 
  -2  16   6       58.20       56.15      8.89 o 
  -1  16   6     2977.36     2924.92     67.80 o 
   0  16   6       99.55       96.59     10.81 o 
   1  16   6     3277.43     3070.11     64.19 o 
   2  16   6      524.30      545.16     21.94 o 
   3  16   6      695.65      705.10     25.57 o 
   4  16   6      307.42      311.15     43.78 o 
  -5  17   6       27.59       18.01      9.51 o 
  -4  17   6     2246.44     2240.74     53.10 o 
  -3  17   6       83.42      106.33     11.85 o 
  -2  17   6     3208.07     3288.92     69.80 o 
  -1  17   6      354.29      364.06     18.31 o 
   0  17   6     1573.83     1519.22     40.32 o 
   1  17   6      394.44      391.83     18.99 o 
   2  17   6      931.87      928.88     53.04 o 
   3  17   6      229.11      273.30     44.53 o 
   4  17   6      266.62      260.65     16.81 o 
  -4  18   6       27.85       26.77      7.95 o 
  -3  18   6     1826.95     1834.18     81.56 o 
  -2  18   6      276.22      254.36     23.27 o 
  -1  18   6     1840.66     1755.79     45.59 o 
   0  18   6      163.17      161.41     14.30 o 
   1  18   6     1166.86     1176.84     48.03 o 
   2  18   6      415.48      407.33     20.42 o 
  -2  19   6     1503.98     1521.35     53.54 o 
  -1  19   6      338.60      339.80     21.01 o 
   0  19   6     1732.54     1797.50     47.01 o 
   1  19   6      249.29      255.68     28.52 o 
  -9   0   7     4330.61     4396.11    113.08 o 
  -7   0   7     7994.65     7896.59    177.63 o 
  -5   0   7     5867.80     5734.96     93.52 o 
  -3   0   7     5258.46     5487.26    127.84 o 
  -1   0   7       27.79       34.21      3.70 o 
   1   0   7       19.48       13.01      5.00 o 
   3   0   7      318.31      342.24     18.01 o 
   5   0   7     3915.92     3851.72     97.07 o 
   7   0   7     1884.43     1859.82     59.54 o 
 -10   1   7     2784.41     2714.80     57.32 o 
  -9   1   7       11.14        0.80      6.25 o 
  -8   1   7     6001.29     5933.68    110.08 o 
  -7   1   7       50.47       37.06      6.72 o 
  -6   1   7    10019.83     9976.39    109.72 o 
  -5   1   7       16.11       25.67      3.42 o 
  -4   1   7     3217.38     3289.36     40.19 o 
  -3   1   7        0.28        2.27      2.67 o 
  -2   1   7     5049.26     5208.38     51.82 o 
  -1   1   7       85.77       92.56      5.63 o 
   0   1   7       13.24       15.27      2.75 o 
   1   1   7      475.40      461.74     10.02 o 
   2   1   7     1357.31     1330.36     28.48 o 
   3   1   7      197.33      232.07     20.51 o 
   4   1   7     1676.59     1782.37     36.97 o 
   5   1   7       93.61       91.52      8.47 o 
   6   1   7     2555.84     2443.26     49.18 o 
   7   1   7        4.75        1.46      4.06 o 
   8   1   7     3098.77     3217.58     64.92 o 
 -10   2   7        1.45       -5.97      4.56 o 
  -9   2   7     5099.74     4956.09     88.27 o 
  -8   2   7       20.33       16.65     10.01 o 
  -7   2   7     6306.84     6253.02    149.11 o 
  -6   2   7       38.50       47.12      4.52 o 
  -5   2   7     6642.33     6515.80     84.58 o 
  -4   2   7       45.20       44.46      6.28 o 
  -3   2   7     5087.78     5251.33     75.39 o 
  -2   2   7       54.21       58.66      3.44 o 
  -1   2   7      378.03      374.26      7.34 o 
   0   2   7     1915.65     2015.72     59.98 o 
   1   2   7       38.48       39.48      3.33 o 
   2   2   7      203.76      195.34      6.48 o 
   3   2   7     1195.19     1193.12     45.28 o 
   4   2   7     2187.89     2046.17     40.86 o 
   5   2   7     2909.40     2836.42     53.77 o 
   6   2   7      398.78      391.50     15.74 o 
   7   2   7     3034.94     3134.30     84.81 o 
   8   2   7        4.99        7.30      5.12 o 
 -10   3   7     2837.01     2832.70     59.43 o 
  -9   3   7        4.83       -2.50      4.95 o 
  -8   3   7     6551.49     6556.89    108.96 o 
  -7   3   7       70.26       62.27      7.60 o 
  -6   3   7     4160.50     4237.50     76.89 o 
  -5   3   7      681.33      668.11     13.32 o 
  -4   3   7     6460.69     6442.63     64.43 o 
  -3   3   7        3.53        4.55      1.61 o 
  -2   3   7     1020.75     1067.12     14.17 o 
  -1   3   7     2334.63     2393.24     34.66 o 
   0   3   7      876.80      846.62     25.83 o 
   1   3   7     4829.52     4913.83     63.92 o 
   2   3   7      947.96      920.76     20.16 o 
   3   3   7     1188.55     1148.73     20.14 o 
   4   3   7     1688.27     1767.63     36.97 o 
   5   3   7      794.65      784.76     22.11 o 
   6   3   7     3252.83     3120.25     59.26 o 
   7   3   7      263.55      291.80     26.77 o 
   8   3   7     3513.94     3599.77     70.40 o 
 -10   4   7       22.08       16.36      7.05 o 
  -9   4   7     4033.44     3963.58     81.81 o 
  -8   4   7        6.03        3.50      4.60 o 
  -7   4   7     3325.73     3129.09     58.33 o 
  -6   4   7     1024.95      972.24     17.60 o 
  -5   4   7     5383.41     5195.52     60.55 o 
  -4   4   7      566.97      553.40      9.99 o 
  -3   4   7     3402.76     3318.75     53.88 o 
  -2   4   7     1825.77     1832.58     21.53 o 
  -1   4   7     1484.96     1567.77     22.07 o 
   0   4   7     5948.84     6351.40    140.08 o 
   1   4   7      134.45      141.26      6.76 o 
   2   4   7     2189.63     2129.26     31.88 o 
   3   4   7     1664.59     1650.31     33.05 o 
   4   4   7     3425.62     3263.45     90.81 o 
   5   4   7     2722.16     2636.30     50.94 o 
   6   4   7      800.83      801.58     23.17 o 
   7   4   7     2798.74     2700.11     67.80 o 
   8   4   7       63.37       60.39      8.31 o 
 -10   5   7     3033.77     2914.48     62.79 o 
  -9   5   7       39.72       26.70      6.69 o 
  -8   5   7     1937.04     1919.90     42.42 o 
  -7   5   7      211.13      198.53     16.51 o 
  -6   5   7     2395.38     2352.33     32.72 o 
  -5   5   7     2375.37     2368.44     31.83 o 
  -4   5   7     3579.63     3459.03     37.88 o 
  -3   5   7     2622.74     2491.88     28.32 o 
  -2   5   7      486.55      495.22      8.65 o 
  -1   5   7     3301.81     3234.22     39.72 o 
   0   5   7      219.65      232.45      7.76 o 
   1   5   7     8268.73     8495.13    126.69 o 
   2   5   7       44.16       46.54      4.27 o 
   3   5   7     1918.54     1911.56     29.99 o 
   4   5   7     1804.30     1820.30     29.67 o 
   5   5   7     1716.03     1610.86     35.56 o 
   6   5   7     2601.25     2442.67     49.35 o 
   7   5   7      997.75     1016.33     28.13 o 
   8   5   7     1947.60     1912.50     49.79 o 
 -10   6   7        3.35       -0.80      5.27 o 
  -9   6   7     1752.01     1777.33     41.84 o 
  -8   6   7       41.48       39.99      6.75 o 
  -7   6   7     2255.48     2181.44    112.83 o 
  -6   6   7     1419.30     1385.10     25.73 o 
  -5   6   7     1041.13     1029.28     15.76 o 
  -4   6   7     2086.22     1924.28     23.87 o 
  -3   6   7     1605.96     1619.17     22.56 o 
  -2   6   7     6795.96     6810.13     76.50 o 
  -1   6   7      552.17      585.61     12.49 o 
   0   6   7     4426.34     4419.22     52.29 o 
   1   6   7       23.92       27.62      3.56 o 
   2   6   7     5563.58     5581.75    120.95 o 
   3   6   7      833.04      831.09     17.10 o 
   4   6   7     1226.43     1205.79     22.31 o 
   5   6   7     1662.78     1611.40     85.06 o 
   6   6   7     1270.36     1289.77     31.66 o 
   7   6   7     1327.97     1270.10     47.03 o 
   8   6   7       46.29       52.38      8.49 o 
  -9   7   7        3.83       -4.22      4.41 o 
  -8   7   7     1226.56     1216.76     54.54 o 
  -7   7   7      839.98      845.14     23.83 o 
  -6   7   7     1212.07     1245.42     32.77 o 
  -5   7   7     2209.50     2173.15     27.03 o 
  -4   7   7     1294.58     1285.89     17.94 o 
  -3   7   7     4975.55     4822.20     50.06 o 
  -2   7   7      416.17      383.55      9.48 o 
  -1   7   7     3347.55     3411.70     42.22 o 
   0   7   7        0.22        5.43      2.10 o 
   1   7   7     5478.81     5419.88     71.14 o 
   2   7   7        7.67        7.68      2.78 o 
   3   7   7     1852.41     1843.29     29.83 o 
   4   7   7     1653.28     1605.87     27.42 o 
   5   7   7     1883.78     1870.58     31.81 o 
   6   7   7      943.34      951.26     26.00 o 
   7   7   7      946.33      952.38     40.53 o 
   8   7   7      727.45      744.79     30.77 o 
  -9   8   7      964.10      993.72     29.41 o 
  -8   8   7        8.05       14.04      5.12 o 
  -7   8   7     2009.99     1996.04     42.35 o 
  -6   8   7     1507.43     1424.91     52.04 o 
  -5   8   7      241.30      246.00      8.25 o 
  -4   8   7     3755.14     3638.34     40.26 o 
  -3   8   7      557.81      561.53     12.23 o 
  -2   8   7     3522.25     3604.76     44.66 o 
  -1   8   7      171.43      164.67      6.31 o 
   0   8   7     6708.76     6980.38     78.86 o 
   1   8   7       41.15       61.66      4.52 o 
   2   8   7     3910.33     3859.05     53.72 o 
   3   8   7      471.79      460.01     12.22 o 
   4   8   7     1230.76     1286.28     23.87 o 
   5   8   7      349.48      335.50     11.07 o 
   6   8   7     1163.88     1184.35     30.25 o 
   7   8   7     1319.56     1346.42     33.97 o 
  -9   9   7        0.58        4.00      6.00 o 
  -8   9   7     1281.32     1305.35     46.78 o 
  -7   9   7      137.96      130.44     10.33 o 
  -6   9   7      885.32      877.33     23.58 o 
  -5   9   7     4111.99     4089.48     45.34 o 
  -4   9   7     1062.63     1049.23     16.09 o 
  -3   9   7     2145.72     2213.15     30.84 o 
  -2   9   7      446.28      419.19     10.47 o 
  -1   9   7     8365.26     8621.50     95.77 o 
   0   9   7      152.90      136.01      6.18 o 
   1   9   7     5655.41     5587.47     79.66 o 
   2   9   7       37.75       44.85      4.14 o 
   3   9   7     2061.50     2015.33     32.45 o 
   4   9   7     1052.98     1065.95     33.30 o 
   5   9   7     2746.06     2799.09     43.23 o 
   6   9   7      578.47      639.89     16.94 o 
   7   9   7      570.89      583.74     20.70 o 
  -9  10   7      548.42      577.21     21.90 o 
  -8  10   7       22.31       22.15      5.77 o 
  -7  10   7      492.06      475.91     17.80 o 
  -6  10   7     1470.65     1458.58     33.47 o 
  -5  10   7     1429.08     1445.86     23.37 o 
  -4  10   7     4237.81     4387.76     63.18 o 
  -3  10   7       87.53       74.74     10.92 o 
  -2  10   7     4051.62     4070.82     58.62 o 
  -1  10   7       67.92       58.23      5.74 o 
   0  10   7     9708.70     9715.85    171.60 o 
   1  10   7       55.67       60.71      5.74 o 
   2  10   7     4059.62     3998.53     58.03 o 
   3  10   7       52.66       51.28      5.72 o 
   4  10   7     3349.45     3258.90     59.26 o 
   5  10   7      420.04      463.42     25.77 o 
   6  10   7     1883.34     1951.61     42.28 o 
   7  10   7      523.67      548.89     29.02 o 
  -8  11   7      284.34      298.43     15.10 o 
  -7  11   7       97.43       82.41      8.76 o 
  -6  11   7      564.98      527.10     18.24 o 
  -5  11   7     3375.34     3435.44     68.40 o 
  -4  11   7      356.82      345.09     33.52 o 
  -3  11   7     3966.44     3957.76     72.79 o 
  -2  11   7      109.05      103.15     21.27 o 
  -1  11   7     9160.84     9154.48    202.14 o 
   0  11   7        0.56        9.41      4.44 o 
   1  11   7     8615.07     8333.13    237.17 o 
   2  11   7       14.53       14.72      4.91 o 
   3  11   7     3286.32     3191.69     62.83 o 
   4  11   7      120.27      108.20     15.01 o 
   5  11   7     3990.82     3953.30    100.57 o 
   6  11   7      290.87      323.73     21.01 o 
  -8  12   7       30.72       23.87      6.00 o 
  -7  12   7        4.65        2.81      4.56 o 
  -6  12   7     1220.89     1226.81     30.84 o 
  -5  12   7      753.07      787.90     83.56 o 
  -4  12   7     4092.92     4020.92     75.27 o 
  -3  12   7       57.26       43.13      7.09 o 
  -2  12   7     4893.46     4535.07     82.13 o 
  -1  12   7        4.00        4.00      4.25 o 
   0  12   7     7961.88     8007.90    132.36 o 
   1  12   7       64.42       72.70      8.51 o 
   2  12   7     6115.01     5889.08    102.64 o 
   3  12   7       87.75       84.63     12.01 o 
   4  12   7     3270.91     3198.31     64.75 o 
   5  12   7       50.28       45.80     13.01 o 
   6  12   7     2702.24     2806.64     60.97 o 
  -7  13   7      654.73      638.75     22.27 o 
  -6  13   7       39.95       74.05     13.01 o 
  -5  13   7     1734.14     1694.53     50.79 o 
  -4  13   7       13.46       13.29      5.53 o 
  -3  13   7     4129.55     4091.64     77.01 o 
  -2  13   7       22.51       22.17      6.18 o 
  -1  13   7     5513.80     5619.83     99.35 o 
   0  13   7       37.54       34.77      7.05 o 
   1  13   7     6516.40     6363.54    110.21 o 
   2  13   7        6.01       15.65      5.45 o 
   3  13   7     4431.94     4425.55     83.06 o 
   4  13   7       48.73       57.77      8.76 o 
   5  13   7     2052.96     2105.53     49.57 o 
   6  13   7        6.08        9.40      6.25 o 
  -7  14   7      128.64      118.58     17.01 o 
  -6  14   7      973.04      968.18     42.53 o 
  -5  14   7        1.21        3.43      5.75 o 
  -4  14   7     2424.15     2429.11     53.53 o 
  -3  14   7        9.63        7.32      4.77 o 
  -2  14   7     3194.48     3255.68     65.31 o 
  -1  14   7      148.21      124.23     11.61 o 
   0  14   7     5966.61     5770.81    102.45 o 
   1  14   7        9.91        9.09      7.26 o 
   2  14   7     4509.05     4405.20     83.35 o 
   3  14   7       16.95       18.85      6.25 o 
   4  14   7     1994.78     2122.34     50.06 o 
   5  14   7       44.70       48.16      8.66 o 
  -6  15   7      223.35      248.18     24.02 o 
  -5  15   7     1153.55     1218.59     40.78 o 
  -4  15   7      145.07      157.33     13.62 o 
  -3  15   7     2204.57     2201.24     50.66 o 
  -2  15   7      107.09      100.96     10.95 o 
  -1  15   7     3413.55     3371.98     68.42 o 
   0  15   7      211.60      201.81     14.96 o 
   1  15   7     3535.25     3513.71     70.94 o 
   2  15   7       55.48       75.10      9.83 o 
   3  15   7     3654.35     3640.73     73.80 o 
   4  15   7        2.51       10.36      5.64 o 
  -5  16   7      373.58      374.77     19.22 o 
  -4  16   7     1418.81     1431.91     53.54 o 
  -3  16   7      388.28      390.40     25.77 o 
  -2  16   7     2872.90     2881.18     62.08 o 
  -1  16   7      213.28      186.70     14.53 o 
   0  16   7     3579.33     3494.92    132.59 o 
   1  16   7       24.80       32.47      7.55 o 
   2  16   7     3234.50     3272.06     68.75 o 
   3  16   7       34.13       28.50     12.76 o 
   4  16   7     1744.52     1862.23     47.65 o 
  -4  17   7      630.03      663.08     57.79 o 
  -3  17   7     2090.10     2131.34     79.06 o 
  -2  17   7      262.83      273.84     17.43 o 
  -1  17   7     2162.15     2158.67     51.48 o 
   0  17   7       85.45       77.98     10.68 o 
   1  17   7     2963.94     3071.06     67.05 o 
   2  17   7        0.51        5.99      5.63 o 
   3  17   7     2373.19     2399.20     75.05 o 
  -3  18   7      475.11      457.72     29.27 o 
  -2  18   7     1403.61     1454.81     41.28 o 
  -1  18   7       84.39      101.39     12.11 o 
   0  18   7     2420.17     2414.34     56.63 o 
   1  18   7        7.05       11.48      6.47 o 
 -10   0   8     2523.86     2643.37     80.06 o 
  -8   0   8     2963.38     2820.50     78.56 o 
  -6   0   8     9860.67     9498.59    193.14 o 
  -4   0   8    12143.41    12205.37    265.94 o 
  -2   0   8    13490.13    13029.88    192.99 o 
   0   0   8     6646.40     6855.35    155.61 o 
   2   0   8     1701.79     1570.11     47.03 o 
   4   0   8        6.24       -4.00      4.50 o 
   6   0   8      232.89      199.14     16.51 o 
   8   0   8     1176.81     1122.29     45.53 o 
 -10   1   8       13.41       14.40      6.12 o 
  -9   1   8     2382.51     2381.34     50.94 o 
  -8   1   8        0.28       -0.23      4.56 o 
  -7   1   8     5579.33     5592.33    137.10 o 
  -6   1   8        0.87        6.27      4.92 o 
  -5   1   8    12783.45    12520.34    171.52 o 
  -4   1   8      422.74      427.03     14.01 o 
  -3   1   8    12402.33    12600.52    133.17 o 
  -2   1   8      134.74      129.31      6.21 o 
  -1   1   8     9270.90     9028.77    112.32 o 
   0   1   8      154.04      169.31      9.02 o 
   1   1   8     1979.42     1841.05     37.15 o 
   2   1   8       82.78       89.07      7.60 o 
   3   1   8     1061.10     1038.73     25.65 o 
   4   1   8       55.90       59.60      7.05 o 
   5   1   8      282.92      215.15     11.68 o 
   6   1   8      270.00      249.82     21.01 o 
   7   1   8      333.26      342.05     37.53 o 
   8   1   8        9.09       18.23      6.18 o 
 -10   2   8     1442.65     1429.23     37.33 o 
  -9   2   8       38.07       40.82      7.60 o 
  -8   2   8     3919.77     3886.41     71.27 o 
  -7   2   8      200.67      188.65     13.76 o 
  -6   2   8     6178.51     6002.76     70.43 o 
  -5   2   8       81.92       85.02      5.49 o 
  -4   2   8    10264.57    10257.07    132.16 o 
  -3   2   8      163.25      168.79      7.22 o 
  -2   2   8     8495.65     8556.47    172.70 o 
  -1   2   8      467.97      503.59     12.91 o 
   0   2   8     4803.60     4800.21     63.53 o 
   1   2   8      401.50      324.75     15.76 o 
   2   2   8     1508.52     1352.00     30.07 o 
   3   2   8      473.47      503.46     16.45 o 
   4   2   8       18.71       26.64      6.75 o 
   5   2   8     1166.55     1073.96     27.94 o 
   6   2   8       48.76       49.14      9.26 o 
   7   2   8       40.93       33.01      6.89 o 
   8   2   8      670.71      646.46     33.52 o 
 -10   3   8      135.68      122.72     12.03 o 
  -9   3   8     2821.83     2874.80     58.36 o 
  -8   3   8       61.61       57.95      8.11 o 
  -7   3   8     3604.31     3518.33     64.37 o 
  -6   3   8       41.77       33.70      4.88 o 
  -5   3   8     6220.93     6152.30     70.59 o 
  -4   3   8      957.75      996.39     16.84 o 
  -3   3   8     7784.13     7936.96    154.77 o 
  -2   3   8       47.30       61.76      4.32 o 
  -1   3   8     4072.28     4045.93     55.12 o 
   0   3   8     1688.50     1771.93     27.91 o 
   1   3   8     5266.75     5162.88     85.62 o 
   2   3   8      179.80      173.14      9.20 o 
   3   3   8       85.82       71.90     15.26 o 
   4   3   8     1058.55      945.15     24.59 o 
   5   3   8      102.82      110.46      9.72 o 
   6   3   8      718.11      702.58     22.64 o 
   7   3   8      528.75      549.40     20.52 o 
   8   3   8       45.79       14.51      9.01 o 
 -10   4   8     1168.40     1171.96     33.42 o 
  -9   4   8      317.16      334.38     16.23 o 
  -8   4   8     3635.99     3612.73     67.55 o 
  -7   4   8      143.46      128.59     15.51 o 
  -6   4   8     3304.83     3224.12     42.03 o 
  -5   4   8        7.06        3.34      2.48 o 
  -4   4   8     9893.38     9498.65    103.11 o 
  -3   4   8      192.18      219.78      6.39 o 
  -2   4   8     3873.94     3853.83     46.67 o 
  -1   4   8      928.33      965.99     16.26 o 
   0   4   8     3108.28     3153.08     54.22 o 
   1   4   8      620.23      647.53     16.94 o 
   2   4   8     1995.63     1887.08     38.39 o 
   3   4   8     1855.96     1792.81     37.50 o 
   4   4   8       96.22       99.50      8.82 o 
   5   4   8     1274.38     1316.94     31.84 o 
   6   4   8       16.70       21.77      5.66 o 
   7   4   8      437.45      470.00     19.11 o 
 -10   5   8      347.02      308.22     23.02 o 
  -9   5   8     2070.30     2168.89    114.08 o 
  -8   5   8      465.16      436.29     17.59 o 
  -7   5   8     3003.13     2898.97     54.97 o 
  -6   5   8       27.35       31.00      4.11 o 
  -5   5   8     4977.74     4927.21     58.45 o 
  -4   5   8       16.06       15.81      4.12 o 
  -3   5   8     4759.95     4657.79     55.45 o 
  -2   5   8      543.87      570.93     14.01 o 
  -1   5   8     4883.34     5118.90     59.77 o 
   0   5   8     1259.06     1299.58     24.21 o 
   1   5   8     3618.18     3595.72     50.36 o 
   2   5   8     1360.66     1340.33     36.65 o 
   3   5   8      719.38      723.02     20.52 o 
   4   5   8     2959.29     2730.43     52.36 o 
   5   5   8       28.73       24.57      5.83 o 
   6   5   8     1376.29     1384.98     48.53 o 
   7   5   8      230.08      240.46     13.62 o 
  -9   6   8     1016.38      971.43     28.76 o 
  -8   6   8     1979.51     1878.38     42.03 o 
  -7   6   8       71.94       65.23      7.40 o 
  -6   6   8     3426.21     3260.62     42.70 o 
  -5   6   8      482.07      448.79     10.87 o 
  -4   6   8     6619.60     6534.04     90.21 o 
  -3   6   8      350.76      365.94     11.41 o 
  -2   6   8     3549.33     3418.17     55.32 o 
  -1   6   8     2940.34     2957.89     66.30 o 
   0   6   8     3252.80     3350.05     61.24 o 
   1   6   8      739.10      776.34     16.49 o 
   2   6   8     2445.59     2386.95     66.11 o 
   3   6   8     4732.37     4471.33     76.78 o 
   4   6   8      115.44      116.53     14.26 o 
   5   6   8     1719.18     1695.30     37.68 o 
   6   6   8       98.09      104.33     10.08 o 
   7   6   8     1331.82     1394.04     80.81 o 
  -9   7   8      894.52      859.25     26.98 o 
  -8   7   8      705.23      700.71     22.72 o 
  -7   7   8     3004.56     2976.46     67.05 o 
  -6   7   8      126.46      114.60      6.79 o 
  -5   7   8     3179.66     3177.63     43.62 o 
  -4   7   8      214.21      227.39      7.87 o 
  -3   7   8     3034.10     3052.28     47.74 o 
  -2   7   8     1728.45     1744.62     25.67 o 
  -1   7   8     4591.36     4625.59     55.51 o 
   0   7   8     1833.98     1945.85     32.21 o 
   1   7   8     1841.75     1829.07     29.91 o 
   2   7   8     4609.46     4523.73     61.97 o 
   3   7   8      464.53      478.17     12.87 o 
   4   7   8     4311.12     4359.56     76.42 o 
   5   7   8        7.65        7.21      9.01 o 
   6   7   8     3138.83     3064.63     60.14 o 
   7   7   8      159.17      165.33     14.26 o 
  -9   8   8     1429.50     1499.07     38.03 o 
  -8   8   8      700.70      702.47     24.02 o 
  -7   8   8      575.05      567.63     19.22 o 
  -6   8   8     2492.18     2472.44     39.76 o 
  -5   8   8      116.66      126.71      6.76 o 
  -4   8   8     1168.11     1205.89     22.39 o 
  -3   8   8      228.58      241.57      8.10 o 
  -2   8   8     3433.96     3364.86     43.09 o 
  -1   8   8     3982.66     4046.68     50.01 o 
   0   8   8     1919.23     1892.43     27.51 o 
   1   8   8     2841.83     2845.85     78.69 o 
   2   8   8      909.74      922.14     18.85 o 
   3   8   8     5064.32     4879.84     67.09 o 
   4   8   8       70.75       79.58      8.14 o 
   5   8   8     4038.86     4185.88     75.00 o 
   6   8   8      162.56      172.27     12.37 o 
   7   8   8     1505.52     1512.54     37.85 o 
  -9   9   8      367.92      390.28     24.02 o 
  -8   9   8      606.78      623.66     21.30 o 
  -7   9   8      769.17      760.43     38.03 o 
  -6   9   8      247.48      253.11     10.13 o 
  -5   9   8     1499.92     1487.36     24.49 o 
  -4   9   8        6.15        1.43      2.87 o 
  -3   9   8     1148.71     1160.43     19.97 o 
  -2   9   8     1145.55     1137.86     19.69 o 
  -1   9   8     1159.18     1237.35     20.74 o 
   0   9   8     5394.91     5407.47     87.20 o 
   1   9   8      401.18      426.05     11.63 o 
   2   9   8     2676.58     2588.14     35.68 o 
   3   9   8       13.64       16.62      3.70 o 
   4   9   8     5189.16     5120.46     70.86 o 
   5   9   8        0.02        3.75      4.25 o 
   6   9   8     2326.55     2376.60     49.88 o 
  -8  10   8       98.54       93.48     15.76 o 
  -7  10   8      386.67      400.06     16.38 o 
  -6  10   8      892.05      802.07     35.02 o 
  -5  10   8       12.92       16.08      4.28 o 
  -4  10   8      196.27      220.78      9.87 o 
  -3  10   8      417.32      399.17     12.74 o 
  -2  10   8      647.91      708.76     32.02 o 
  -1  10   8     2149.66     2119.16     35.90 o 
   0  10   8      460.27      453.04     13.66 o 
   1  10   8     4088.00     4036.12     59.28 o 
   2  10   8        5.75        6.98      3.27 o 
   3  10   8     2765.04     2593.99     42.90 o 
   4  10   8       38.21       41.12      6.37 o 
   5  10   8     4731.61     4693.82    117.08 o 
   6  10   8       94.16       89.06     13.51 o 
  -8  11   8      592.09      596.42     21.58 o 
  -7  11   8       83.07       85.06     14.01 o 
  -6  11   8       62.90       74.55     13.01 o 
  -5  11   8      421.19      438.03     22.52 o 
  -4  11   8       12.17       16.65      5.12 o 
  -3  11   8      291.03      295.13     14.14 o 
  -2  11   8     1917.98     1769.76     44.03 o 
  -1  11   8        0.60        3.24      4.06 o 
   0  11   8     3532.70     3474.89     66.23 o 
   1  11   8       13.99       23.11      5.53 o 
   2  11   8     1914.93     1941.28     43.67 o 
   3  11   8        1.02        4.74      6.25 o 
   4  11   8     3726.26     3672.10     71.87 o 
   5  11   8      134.39      146.60     16.01 o 
  -7  12   8      223.63      228.66     22.52 o 
  -6  12   8      178.84      180.13     19.01 o 
  -5  12   8        2.51       -0.54      4.07 o 
  -4  12   8      153.34      170.63     12.91 o 
  -3  12   8      389.64      413.13     44.03 o 
  -2  12   8       13.93        9.45      4.69 o 
  -1  12   8     2086.34     1930.51     52.04 o 
   0  12   8      131.04      138.83     11.66 o 
   1  12   8     2852.33     2798.43     57.78 o 
   2  12   8      606.61      571.61     23.02 o 
   3  12   8     3062.52     3090.18     62.83 o 
   4  12   8        6.83        7.59      5.27 o 
   5  12   8     3559.73     3470.76     70.66 o 
  -7  13   8       40.71       14.51      8.51 o 
  -6  13   8        8.82       21.52      8.51 o 
  -5  13   8        4.26       -1.19      4.56 o 
  -4  13   8       25.66       37.52     12.51 o 
  -3  13   8       86.03       82.58      9.69 o 
  -2  13   8     1967.83     1915.79     83.56 o 
  -1  13   8      137.92      157.66     12.88 o 
   0  13   8     2033.50     1997.66     45.81 o 
   1  13   8        6.07        7.32      4.54 o 
   2  13   8     3737.89     3795.85     94.82 o 
   3  13   8      137.76      117.95     19.26 o 
   4  13   8     3686.06     3549.60     71.73 o 
   5  13   8       23.21       26.40      7.68 o 
  -6  14   8       10.19        7.51      7.51 o 
  -5  14   8      116.67      103.94     11.49 o 
  -4  14   8       59.27       73.43     14.26 o 
  -3  14   8      140.95      136.02     12.60 o 
  -2  14   8        6.99        6.72      4.80 o 
  -1  14   8     2985.18     2937.67     64.05 o 
   0  14   8       71.70       72.49      9.47 o 
   1  14   8     2727.59     2721.61     58.41 o 
   2  14   8      295.63      308.83     16.34 o 
   3  14   8     3853.97     3834.71     76.44 o 
   4  14   8       26.23       17.03      8.26 o 
  -6  15   8        1.47       -6.50      6.00 o 
  -5  15   8      102.77      108.27     18.76 o 
  -4  15   8       76.34       84.02     10.60 o 
  -3  15   8      209.16      225.16     16.31 o 
  -2  15   8      951.39      937.66     29.77 o 
  -1  15   8       80.65       81.89     14.26 o 
   0  15   8     1966.11     1897.40     46.16 o 
   1  15   8      134.98      147.24     13.34 o 
   2  15   8     3261.29     3280.67     68.39 o 
   3  15   8       23.33       18.46      6.61 o 
  -5  16   8        3.45        7.51      6.37 o 
  -4  16   8      766.09      841.95     29.15 o 
  -3  16   8      395.50      395.26     19.52 o 
  -2  16   8      135.00      141.49     13.39 o 
  -1  16   8     1283.93     1287.20     36.97 o 
   0  16   8      328.96      346.88     18.01 o 
   1  16   8     2099.56     2134.89     51.36 o 
   2  16   8        8.47        2.85      5.17 o 
   3  16   8     2255.95     2293.62     72.05 o 
  -4  17   8       79.09       54.04     15.01 o 
  -3  17   8     1074.07     1101.84     34.74 o 
  -2  17   8      413.70      414.76     30.52 o 
  -1  17   8       68.12       65.83     10.19 o 
   0  17   8      826.65      834.38     29.54 o 
   1  17   8      388.93      375.56     19.58 o 
  -9   0   9       85.22       78.06     13.01 o 
  -7   0   9      180.14      206.60     23.52 o 
  -5   0   9     5639.52     5699.15    213.15 o 
  -3   0   9     2900.79     2812.49     76.55 o 
  -1   0   9    13283.08    13190.33    285.70 o 
   1   0   9     6646.42     6497.60    150.61 o 
   3   0   9     5462.24     5263.22    126.59 o 
   5   0   9     1365.17     1331.94     46.53 o 
   7   0   9      467.03      514.86     29.02 o 
 -10   1   9       78.10       93.44     10.60 o 
  -9   1   9       56.63       60.58      8.14 o 
  -8   1   9       93.33       98.99     10.01 o 
  -7   1   9       79.87       72.09      5.95 o 
  -6   1   9     3332.95     3244.15     42.84 o 
  -5   1   9       28.89       36.14      4.05 o 
  -4   1   9     4516.78     4394.88     61.49 o 
  -3   1   9        4.66       10.17      3.07 o 
  -2   1   9     7211.19     7188.19    116.76 o 
  -1   1   9       56.24       66.30      7.43 o 
   0   1   9    11593.69    11488.19    177.96 o 
   1   1   9       20.44       33.76      9.26 o 
   2   1   9     4151.31     3953.28     70.41 o 
   3   1   9      116.78      111.21     15.26 o 
   4   1   9     3978.84     3894.79     81.31 o 
   5   1   9       78.61       82.46     14.51 o 
   6   1   9     1378.65     1401.99     35.38 o 
   7   1   9       41.60       55.28      8.82 o 
  -9   2   9       71.40       81.55     28.02 o 
  -8   2   9      125.82      120.57     10.75 o 
  -7   2   9     1451.33     1455.06     24.72 o 
  -6   2   9      619.12      581.32     13.63 o 
  -5   2   9     4072.15     4132.79     60.47 o 
  -4   2   9      173.94      166.47      6.62 o 
  -3   2   9     7981.67     8052.57    103.57 o 
  -2   2   9        1.52        5.31      2.30 o 
  -1   2   9     9128.34     9330.17    147.18 o 
   0   2   9      745.88      755.10     31.77 o 
   1   2   9    10790.38    10506.58    320.48 o 
   2   2   9      364.37      340.35     25.52 o 
   3   2   9     3912.63     3642.91     66.16 o 
   4   2   9       21.57       41.47     10.76 o 
   5   2   9     2063.51     1932.25     50.04 o 
   6   2   9      198.74      222.65     15.76 o 
   7   2   9      430.99      475.09     19.81 o 
  -9   3   9      791.78      813.45     33.27 o 
  -8   3   9      556.59      535.70     19.42 o 
  -7   3   9      490.91      477.61     17.26 o 
  -6   3   9     3440.44     3417.04     51.81 o 
  -5   3   9      253.73      269.97      8.53 o 
  -4   3   9     5505.31     5341.15     73.00 o 
  -3   3   9      265.73      294.45     10.00 o 
  -2   3   9    11055.14    11233.58    138.48 o 
  -1   3   9      174.67      152.60      7.34 o 
   0   3   9    11080.62    11253.84    252.43 o 
   1   3   9       65.86       64.33      8.51 o 
   2   3   9     6269.03     5744.15    197.14 o 
   3   3   9       49.26       48.93      6.54 o 
   4   3   9     2674.69     2499.95     50.24 o 
   5   3   9      561.72      573.87     19.99 o 
   6   3   9     1055.65     1108.62     32.77 o 
   7   3   9      421.19      458.75     31.02 o 
  -9   4   9      179.32      180.98     13.78 o 
  -8   4   9      492.04      553.84     19.80 o 
  -7   4   9     2255.30     2132.89     32.34 o 
  -6   4   9     2057.81     2040.46     30.07 o 
  -5   4   9     4122.05     4070.79     50.18 o 
  -4   4   9       68.47       73.91      6.17 o 
  -3   4   9     9541.19     9216.92    117.68 o 
  -2   4   9      291.64      298.41      8.69 o 
  -1   4   9     6586.71     6495.95     74.48 o 
   0   4   9      161.54      173.53     15.51 o 
   1   4   9     9232.91     8857.35    140.46 o 
   2   4   9      280.14      256.43     11.85 o 
   3   4   9     2918.28     2742.63     53.07 o 
   4   4   9      636.29      624.45     20.34 o 
   5   4   9     2050.28     1926.16     42.63 o 
   6   4   9      315.86      326.95     36.03 o 
   7   4   9      367.08      381.65     17.86 o 
  -9   5   9     1267.73     1268.78     34.07 o 
  -8   5   9      730.40      709.14     33.52 o 
  -7   5   9     1058.88     1064.51     20.29 o 
  -6   5   9     2168.41     2107.02     31.01 o 
  -5   5   9      777.68      789.04     18.66 o 
  -4   5   9     5152.80     4851.92     75.83 o 
  -3   5   9      774.33      763.93     15.05 o 
  -2   5   9     6403.81     6280.19     76.48 o 
  -1   5   9       12.10       12.18      2.92 o 
   0   5   9     5926.39     6152.35     91.87 o 
   1   5   9        0.37        6.96      3.84 o 
   2   5   9     5284.54     5019.09     85.80 o 
   3   5   9      781.79      768.64     32.77 o 
   4   5   9     1746.13     1647.08     37.50 o 
   5   5   9      813.79      769.66     45.78 o 
   6   5   9      331.08      274.33     14.15 o 
   7   5   9     1087.13     1123.94     32.19 o 
  -9   6   9      224.47      200.82     15.76 o 
  -8   6   9     1152.49     1117.91     53.79 o 
  -7   6   9      952.35      900.44     20.96 o 
  -6   6   9     1581.47     1598.95     25.54 o 
  -5   6   9     3845.95     3783.72     56.30 o 
  -4   6   9      638.12      637.46     16.14 o 
  -3   6   9     2448.68     2557.31     35.05 o 
  -2   6   9       42.14       32.04      3.90 o 
  -1   6   9     4975.43     4995.09     59.88 o 
   0   6   9      187.70      206.45      7.58 o 
   1   6   9     2724.55     2732.84     62.04 o 
   2   6   9      615.86      639.87     23.02 o 
   3   6   9     2069.50     1958.40     50.54 o 
   4   6   9     1076.34     1085.10     28.48 o 
   5   6   9     1101.90     1046.24     28.48 o 
   6   6   9      495.30      426.39     37.53 o 
  -9   7   9      849.65      871.86     36.03 o 
  -8   7   9      531.44      527.80     19.73 o 
  -7   7   9     1972.77     1928.28     41.44 o 
  -6   7   9     1586.78     1586.02     30.52 o 
  -5   7   9     1329.14     1247.02     25.31 o 
  -4   7   9     1913.07     1926.68     33.31 o 
  -3   7   9      341.13      355.89     10.06 o 
  -2   7   9     2192.32     2320.98     32.65 o 
  -1   7   9        0.54        4.12      2.62 o 
   0   7   9     2264.85     2306.96     44.15 o 
   1   7   9       61.15       63.21      5.72 o 
   2   7   9     1858.71     1880.33     39.98 o 
   3   7   9     2055.04     1996.02     42.45 o 
   4   7   9     1302.10     1206.94     30.43 o 
   5   7   9      952.88      902.89     26.18 o 
   6   7   9      268.45      274.42     14.68 o 
  -8   8   9     1425.54     1387.42     34.69 o 
  -7   8   9      725.71      693.99     33.02 o 
  -6   8   9     1698.60     1752.53     40.76 o 
  -5   8   9     1151.44     1124.05     29.07 o 
  -4   8   9     1227.88     1195.00     28.77 o 
  -3   8   9     1047.69     1110.87     19.86 o 
  -2   8   9       15.20       21.42      3.51 o 
  -1   8   9     2678.88     2852.74     38.56 o 
   0   8   9        2.27        5.11      2.64 o 
   1   8   9     1227.81     1182.17     20.68 o 
   2   8   9     1241.94     1181.85     29.19 o 
   3   8   9     1026.43     1051.29     35.78 o 
   4   8   9     1264.81     1235.14     31.13 o 
   5   8   9      748.79      778.16     24.05 o 
   6   8   9      931.66      925.08     29.27 o 
  -8   9   9      167.54      147.10     18.01 o 
  -7   9   9     2379.82     2409.70     73.55 o 
  -6   9   9      870.81      859.61     20.89 o 
  -5   9   9     2721.61     2705.89     44.09 o 
  -4   9   9      820.82      868.72     17.55 o 
  -3   9   9      111.04      127.23      7.09 o 
  -2   9   9     1072.43     1167.72     20.57 o 
  -1   9   9      213.58      210.75      8.33 o 
   0   9   9     1354.61     1383.73     23.09 o 
   1   9   9      794.24      849.07     16.99 o 
   2   9   9      600.00      600.87     14.13 o 
   3   9   9     1971.36     1874.54     40.69 o 
   4   9   9     1048.48      989.28     28.52 o 
   5   9   9     1461.01     1410.34     35.03 o 
   6   9   9      234.99      255.68     20.51 o 
  -8  10   9     1895.81     1844.30     64.05 o 
  -7  10   9      161.68      161.61     18.51 o 
  -6  10   9     3002.89     2964.03     59.44 o 
  -5  10   9      320.41      338.33     19.26 o 
  -4  10   9     1718.93     1742.92     32.70 o 
  -3  10   9      779.86      755.25     18.82 o 
  -2  10   9      475.74      488.18     14.69 o 
  -1  10   9     1431.06     1465.68     42.30 o 
   0  10   9      339.19      350.70     15.67 o 
   1  10   9      385.47      416.21     18.73 o 
   2  10   9     1550.41     1448.49     30.20 o 
   3  10   9      946.64      907.84     27.65 o 
   4  10   9     2065.92     1933.37     60.54 o 
   5  10   9      161.80      150.61     17.01 o 
  -7  11   9     2574.31     2666.89     81.06 o 
  -6  11   9        1.72        0.50      6.50 o 
  -5  11   9     3316.78     3389.90     93.57 o 
  -4  11   9      409.27      399.87     17.45 o 
  -3  11   9      234.63      227.98     13.08 o 
  -2  11   9      400.79      394.84     16.94 o 
  -1  11   9       68.67       63.63      8.40 o 
   0  11   9      439.30      441.03     24.52 o 
   1  11   9      475.56      455.10     24.77 o 
   2  11   9      427.23      436.56     18.03 o 
   3  11   9     2251.92     2256.55     50.06 o 
   4  11   9       31.99       34.52     12.01 o 
  -7  12   9       25.65       29.02     10.51 o 
  -6  12   9     2275.84     2369.18     75.05 o 
  -5  12   9       19.01       15.51      8.01 o 
  -4  12   9     1953.84     1999.48     46.28 o 
  -3  12   9      225.22      221.29     13.94 o 
  -2  12   9      155.91      167.19     24.02 o 
  -1  12   9      110.57       89.45      9.74 o 
   0  12   9       13.07       21.83      6.12 o 
   1  12   9       22.79       21.40      5.89 o 
   2  12   9     1063.75     1086.59     31.01 o 
   3  12   9       81.58       86.19     10.10 o 
   4  12   9     1933.08     1957.89     73.55 o 
  -6  13   9      242.24      280.20     23.02 o 
  -5  13   9     1384.31     1424.79     38.39 o 
  -4  13   9        0.03        1.37      4.44 o 
  -3  13   9      558.20      569.85     21.74 o 
  -2  13   9       48.44       47.55      8.51 o 
  -1  13   9       43.18       46.50      7.91 o 
   0  13   9        0.00        1.89      4.44 o 
   1  13   9       64.31       46.04      9.76 o 
   2  13   9       26.30       22.24      6.48 o 
   3  13   9     1240.28     1222.47     34.85 o 
   4  13   9      225.96      162.11     22.52 o 
  -6  14   9     1390.30     1461.03     57.04 o 
  -5  14   9      270.84      281.32     17.30 o 
  -4  14   9      621.64      621.38     24.02 o 
  -3  14   9        7.45        7.58      6.25 o 
  -2  14   9      159.43      190.91     42.03 o 
  -1  14   9       95.69      116.56     11.97 o 
   0  14   9        3.60       -1.20      4.16 o 
   1  14   9      124.27      116.38     11.90 o 
   2  14   9       99.72      112.77     28.52 o 
   3  14   9       43.43       47.27      8.89 o 
  -5  15   9      970.58     1058.27     33.75 o 
  -4  15   9       88.14       68.07     10.19 o 
  -3  15   9      460.20      557.03     22.92 o 
  -2  15   9       47.02       65.81     12.01 o 
  -1  15   9        7.83        1.42      9.76 o 
   0  15   9      213.83      188.32     17.51 o 
   1  15   9        6.01        5.71      5.41 o 
   2  15   9      219.44      220.57     16.81 o 
  -4  16   9      291.29      316.63     19.01 o 
  -3  16   9      238.79      214.68     16.81 o 
  -2  16   9       47.46       56.74     10.01 o 
  -1  16   9      187.80      175.18     20.26 o 
   0  16   9        0.25       -3.00      4.69 o 
   1  16   9      578.52      611.29     28.52 o 
  -8   0  10      276.75      268.19     19.51 o 
  -6   0  10       12.85       18.47      5.05 o 
  -4   0  10     1697.23     1624.15     53.54 o 
  -2   0  10     5273.86     5237.71    128.09 o 
   0   0  10    11042.15    10769.62    240.17 o 
   2   0  10     6439.05     6077.30    145.10 o 
   4   0  10     7676.63     7115.03    168.62 o 
   6   0  10     2226.61     2172.04     69.55 o 
  -9   1  10      708.49      748.55     24.94 o 
  -8   1  10      307.04      338.97     15.39 o 
  -7   1  10        3.74        3.64      2.92 o 
  -6   1  10       53.98       46.79      4.77 o 
  -5   1  10      327.60      316.55     13.72 o 
  -4   1  10      353.28      342.58     15.51 o 
  -3   1  10     1453.95     1444.00     76.80 o 
  -2   1  10        2.94        7.99      4.77 o 
  -1   1  10     8568.46     8664.71    139.75 o 
   0   1  10      292.57      308.18     13.97 o 
   1   1  10     6867.12     6715.98    111.62 o 
   2   1  10       12.65       24.45      5.48 o 
   3   1  10     7905.08     7179.35    119.41 o 
   4   1  10       12.52       23.59      5.98 o 
   5   1  10     5422.92     5077.38     90.93 o 
   6   1  10       46.52       58.02      8.82 o 
  -9   2  10      253.90      222.29     15.21 o 
  -8   2  10      140.51      152.16     12.51 o 
  -7   2  10      791.39      779.31     18.70 o 
  -6   2  10        0.11        1.62      2.92 o 
  -5   2  10      630.67      625.22     21.40 o 
  -4   2  10      557.62      533.79     14.40 o 
  -3   2  10      321.20      297.35     13.80 o 
  -2   2  10     3781.58     3831.32     70.05 o 
  -1   2  10      435.68      452.83     23.77 o 
   0   2  10     5746.63     5736.36     97.65 o 
   1   2  10       12.18       13.86      4.77 o 
   2   2  10     6278.01     5993.33    104.57 o 
   3   2  10       50.68       41.79      6.72 o 
   4   2  10     4834.13     4408.87     79.96 o 
   5   2  10       55.73       76.61      9.02 o 
   6   2  10     2932.90     3008.18     61.92 o 
  -9   3  10     1054.20      993.20     42.53 o 
  -8   3  10      876.58      843.18     25.41 o 
  -7   3  10      116.53      126.59     12.93 o 
  -6   3  10      874.73      826.78     25.82 o 
  -5   3  10       44.39       44.97      5.44 o 
  -4   3  10      620.38      580.16     23.65 o 
  -3   3  10     1649.68     1629.40     29.02 o 
  -2   3  10      340.46      322.24     14.33 o 
  -1   3  10     3848.93     3863.04    111.83 o 
   0   3  10      503.63      446.10     16.80 o 
   1   3  10     3229.57     3078.69     58.91 o 
   2   3  10       88.44       90.84      8.66 o 
   3   3  10     5269.07     5122.06     89.86 o 
   4   3  10       15.94       29.77     13.76 o 
   5   3  10     2807.88     2834.46     58.02 o 
   6   3  10      108.75      127.56     12.01 o 
  -9   4  10      675.75      663.86     23.32 o 
  -8   4  10       87.29       70.16      8.85 o 
  -7   4  10     1741.56     1617.19     29.75 o 
  -6   4  10       36.99       44.42      5.74 o 
  -5   4  10      782.77      791.99     30.44 o 
  -4   4  10      124.51      145.28     12.07 o 
  -3   4  10     1046.62     1030.30     22.89 o 
  -2   4  10     1940.35     1962.73     36.01 o 
  -1   4  10      937.59      889.24     20.51 o 
   0   4  10     1656.99     1660.16     59.04 o 
   1   4  10        3.12        5.94      4.20 o 
   2   4  10     4338.95     4150.01     75.00 o 
   3   4  10      225.82      210.85     11.85 o 
   4   4  10     3371.49     3378.83     65.10 o 
   5   4  10        2.38       10.34      5.27 o 
   6   4  10     2675.89     2590.50     55.55 o 
  -9   5  10      282.09      259.46     16.51 o 
  -8   5  10     1064.21     1063.03     83.81 o 
  -7   5  10       25.95       39.18      7.60 o 
  -6   5  10     2220.14     2220.63     52.26 o 
  -5   5  10       32.49       27.53      4.86 o 
  -4   5  10     1309.79     1313.64     25.79 o 
  -3   5  10     1385.53     1401.22     26.57 o 
  -2   5  10     1683.32     1663.74     25.74 o 
  -1   5  10     2219.05     2210.13     42.94 o 
   0   5  10      183.11      190.96     11.85 o 
   1   5  10     1969.58     2021.60     43.16 o 
   2   5  10      210.65      190.18     14.51 o 
   3   5  10     3440.07     3248.52     66.05 o 
   4   5  10       23.34       27.49      6.75 o 
   5   5  10     2104.85     2132.13     73.30 o 
   6   5  10       53.02       53.04      8.49 o 
  -8   6  10      126.20       94.07     14.51 o 
  -7   6  10     2079.83     2003.66     37.30 o 
  -6   6  10      116.90      106.81      8.38 o 
  -5   6  10     2167.81     2169.09     37.71 o 
  -4   6  10      325.83      339.15     15.47 o 
  -3   6  10     2117.71     2111.76     52.66 o 
  -2   6  10     1689.16     1662.74     26.05 o 
  -1   6  10     1442.13     1474.42     28.69 o 
   0   6  10     1839.49     1850.83     33.75 o 
   1   6  10      447.14      446.02     16.80 o 
   2   6  10     2344.04     2369.83     48.82 o 
   3   6  10       38.11       40.04      6.84 o 
   4   6  10     3298.30     3167.65     63.54 o 
   5   6  10       21.21       34.17      7.05 o 
   6   6  10     1433.98     1431.49     37.33 o 
  -7   7  10       59.72       73.89      7.66 o 
  -6   7  10     2348.88     2343.82     40.80 o 
  -5   7  10      287.41      277.23     21.24 o 
  -4   7  10     3615.53     3571.47     54.09 o 
  -3   7  10     1174.43     1223.66     24.73 o 
  -2   7  10     3359.36     3393.35     44.76 o 
  -1   7  10     1468.33     1475.72     24.27 o 
   0   7  10      571.48      639.10     17.29 o 
   1   7  10     2359.93     2286.75     47.41 o 
   2   7  10      261.25      240.60     12.72 o 
   3   7  10     1826.76     1737.16     39.63 o 
   4   7  10       18.10       16.01      8.26 o 
   5   7  10     1923.50     1983.39     45.11 o 
  -8   8  10      101.37       75.05     14.01 o 
  -7   8  10     2119.74     2207.96     49.52 o 
  -6   8  10       62.60       45.20      6.23 o 
  -5   8  10     3824.10     3822.64     58.15 o 
  -4   8  10      456.43      440.39     14.14 o 
  -3   8  10     2453.63     2461.44     35.54 o 
  -2   8  10     1098.77     1138.92     20.74 o 
  -1   8  10     3402.85     3526.51     46.60 o 
   0   8  10     2192.77     2265.15     39.29 o 
   1   8  10      866.26      813.67     20.33 o 
   2   8  10      987.59      940.15     28.52 o 
   3   8  10        7.44       13.25      5.41 o 
   4   8  10     1442.16     1412.72     35.56 o 
   5   8  10       20.87       16.26      6.01 o 
  -8   9  10     2125.41     2244.59     72.55 o 
  -7   9  10       20.17       17.51      6.37 o 
  -6   9  10     2205.15     2195.16     39.28 o 
  -5   9  10      177.70      154.39     10.01 o 
  -4   9  10     2909.93     2977.03     67.24 o 
  -3   9  10      415.49      401.62     11.67 o 
  -2   9  10     4715.39     4679.20     58.84 o 
  -1   9  10      675.81      680.41     15.38 o 
   0   9  10     1443.52     1415.27     24.33 o 
   1   9  10     1145.26     1073.61     24.33 o 
   2   9  10      182.50      193.89     10.65 o 
   3   9  10      764.89      771.05     34.02 o 
   4   9  10      119.26      132.99     11.66 o 
   5   9  10      707.52      686.99     33.52 o 
  -7  10  10     2199.12     2173.04     70.55 o 
  -6  10  10        0.52        0.44      4.69 o 
  -5  10  10     2885.52     2950.86    152.61 o 
  -4  10  10      186.89      195.93     15.76 o 
  -3  10  10     3074.35     3085.82     71.32 o 
  -2  10  10      422.73      402.70     13.71 o 
  -1  10  10     2928.80     3000.43     48.56 o 
   0  10  10      605.06      653.92     17.99 o 
   1  10  10      768.10      787.72     35.27 o 
   2  10  10      450.03      471.96     19.44 o 
   3  10  10       33.86       27.27      8.01 o 
   4  10  10      468.20      456.82     26.02 o 
  -6  11  10     2440.79     2366.17     74.05 o 
  -5  11  10       97.76      152.61     18.01 o 
  -4  11  10     2289.43     2410.20     72.55 o 
  -3  11  10       70.71       65.39      9.02 o 
  -2  11  10     3092.25     3117.33     89.56 o 
  -1  11  10      132.14      141.06     11.89 o 
   0  11  10     1886.38     1913.29     44.45 o 
   1  11  10      581.93      581.70     21.40 o 
   2  11  10      133.55      113.58     18.01 o 
   3  11  10      270.59      308.72     26.02 o 
   4  11  10      165.98      191.64     24.52 o 
  -6  12  10        0.23        4.50      8.01 o 
  -5  12  10     2644.53     2871.53     85.06 o 
  -4  12  10        0.11       -0.52      4.91 o 
  -3  12  10     3064.36     3168.59     64.60 o 
  -2  12  10      236.42      266.30     15.10 o 
  -1  12  10     1984.96     2069.60     47.66 o 
   0  12  10        0.60       -1.37      4.54 o 
   1  12  10      523.21      586.39     22.24 o 
   2  12  10      681.48      686.99     39.03 o 
   3  12  10       30.06       18.01     10.51 o 
  -6  13  10     3901.51     4036.35    112.58 o 
  -5  13  10        0.38       -4.50      6.50 o 
  -4  13  10     2488.82     2670.66     66.05 o 
  -3  13  10       43.28       41.87      9.76 o 
  -2  13  10     2560.65     2621.69     57.66 o 
  -1  13  10        0.04        1.97      6.00 o 
   0  13  10     1159.11     1278.69     35.62 o 
   1  13  10      330.03      338.56     17.30 o 
   2  13  10      112.52      121.71     12.02 o 
   3  13  10        3.51       13.01      9.51 o 
  -5  14  10     3151.16     3458.95    100.57 o 
  -4  14  10       16.29       15.76      6.72 o 
  -3  14  10     2642.84     2737.58     60.35 o 
  -2  14  10       16.96       12.91      6.18 o 
  -1  14  10     1871.77     1896.21     46.95 o 
   0  14  10       31.17       23.74      6.97 o 
   1  14  10      166.52      166.73     14.17 o 
   2  14  10       37.07       23.08      7.19 o 
  -4  15  10     2547.17     2733.04    100.07 o 
  -3  15  10       32.65       32.40      8.05 o 
  -2  15  10     1622.84     1683.66     54.29 o 
  -1  15  10       88.13       94.85     11.66 o 
   0  15  10      788.55      824.08     28.99 o 
   1  15  10       88.42       80.55     10.55 o 
  -7   0  11     2464.36     2329.77     49.90 o 
  -5   0  11      695.93      553.89     29.52 o 
  -3   0  11      142.94      143.10     16.51 o 
  -1   0  11      335.67      323.73     21.52 o 
   1   0  11     1776.73     1729.22     56.54 o 
   3   0  11     1291.36     1257.39     47.03 o 
   5   0  11     2541.11     2388.19     74.55 o 
  -8   1  11      769.82      795.07     18.43 o 
  -7   1  11       37.66       40.55      6.37 o 
  -6   1  11     2515.07     2501.02     54.31 o 
  -5   1  11        7.69        8.85      5.05 o 
  -4   1  11      643.71      603.89     21.57 o 
  -3   1  11      154.89      144.95     11.82 o 
  -2   1  11       37.35       38.87      6.72 o 
  -1   1  11       47.30       56.04      7.60 o 
   0   1  11       61.61       69.76      8.66 o 
   1   1  11      105.97       96.42     10.08 o 
   2   1  11     1749.96     1783.98     41.22 o 
   3   1  11       55.35       67.06      8.85 o 
   4   1  11     3550.35     3475.51     68.28 o 
   5   1  11       69.09       78.19      9.72 o 
  -8   2  11       61.25       76.01      8.27 o 
  -7   2  11     2221.88     2215.69     40.36 o 
  -6   2  11      295.40      267.14     13.32 o 
  -5   2  11      893.16      807.78     28.02 o 
  -4   2  11      241.38      221.76     12.72 o 
  -3   2  11      171.77      172.11     12.76 o 
  -2   2  11       77.46       93.54     15.26 o 
  -1   2  11        5.04        6.40      4.25 o 
   0   2  11       12.04        9.26      4.60 o 
   1   2  11     1429.79     1359.96     34.14 o 
   2   2  11        3.48        7.73      4.41 o 
   3   2  11     2454.20     2264.52     48.82 o 
   4   2  11       26.49       37.59      7.43 o 
   5   2  11     2303.55     2159.77     49.35 o 
  -8   3  11     1792.25     1778.91     47.92 o 
  -7   3  11      307.42      310.64     12.98 o 
  -6   3  11     1852.33     1846.50     34.89 o 
  -5   3  11      462.73      487.13     16.93 o 
  -4   3  11      626.53      578.11     21.03 o 
  -3   3  11      855.18      849.22     25.83 o 
  -2   3  11      322.87      355.30     15.92 o 
  -1   3  11      334.07      352.06     20.51 o 
   0   3  11       72.39      101.72     10.08 o 
   1   3  11      226.02      235.89     16.01 o 
   2   3  11     3243.19     2940.39     58.91 o 
   3   3  11      132.99      152.69     15.76 o 
   4   3  11     2132.95     2035.16     46.52 o 
   5   3  11      104.47      115.89     11.46 o 
  -8   4  11      195.15      205.06     15.56 o 
  -7   4  11     1929.98     1935.09     37.11 o 
  -6   4  11      853.79      881.15     25.82 o 
  -5   4  11     1242.66     1246.62     28.95 o 
  -4   4  11     1305.43     1325.34     34.31 o 
  -3   4  11       11.43       11.01      5.12 o 
  -2   4  11     1336.97     1381.09     34.67 o 
  -1   4  11      448.90      434.18     14.24 o 
   0   4  11      889.16      821.95     25.11 o 
   1   4  11      885.27      853.74     25.65 o 
   2   4  11      516.32      521.60     46.03 o 
   3   4  11     3556.48     3436.37     66.69 o 
   4   4  11      356.62      349.56     23.27 o 
   5   4  11     1731.58     1724.02     59.29 o 
  -8   5  11     2218.36     2096.98     68.05 o 
  -7   5  11      490.48      460.65     33.27 o 
  -6   5  11     1510.50     1420.68     29.47 o 
  -5   5  11     1682.81     1668.76     33.98 o 
  -4   5  11       72.46       69.81     13.15 o 
  -3   5  11     2201.08     2249.85     48.64 o 
  -2   5  11       78.08       74.04      9.02 o 
  -1   5  11     2017.03     2033.55     41.96 o 
   0   5  11      566.83      545.21     35.78 o 
   1   5  11     1064.19     1001.81     28.30 o 
   2   5  11     1592.06     1585.63     38.21 o 
   3   5  11     1614.86     1638.67     39.27 o 
   4   5  11     1541.65     1507.65     38.21 o 
   5   5  11      100.86       90.87     10.40 o 
  -8   6  11      298.83      249.18     24.02 o 
  -7   6  11     1154.89     1185.37     27.09 o 
  -6   6  11      948.87      895.52     22.19 o 
  -5   6  11     1301.11     1250.63     26.80 o 
  -4   6  11     2146.67     1981.24     53.93 o 
  -3   6  11       41.36       49.72      8.11 o 
  -2   6  11     3044.97     3070.22     60.85 o 
  -1   6  11      116.01      105.57     10.49 o 
   0   6  11     2591.47     2726.68     45.99 o 
   1   6  11      472.95      499.52     36.53 o 
   2   6  11     2238.39     2147.98     83.06 o 
   3   6  11     1621.62     1579.26     38.56 o 
   4   6  11      739.51      720.39     48.28 o 
   5   6  11     1070.73     1054.69     31.30 o 
  -7   7  11      525.18      510.11     16.92 o 
  -6   7  11      778.23      708.20     21.30 o 
  -5   7  11     1775.39     1750.30     44.24 o 
  -4   7  11       60.28       62.89      7.23 o 
  -3   7  11     3407.67     3382.42     52.50 o 
  -2   7  11       69.61       68.59      7.19 o 
  -1   7  11     1938.67     2025.35     37.25 o 
   0   7  11      467.71      437.40     14.88 o 
   1   7  11     3538.52     3575.64     96.57 o 
   2   7  11      709.91      734.00     23.88 o 
   3   7  11     1439.79     1403.65     64.05 o 
   4   7  11      556.06      490.18     25.02 o 
   5   7  11      258.80      259.54     16.03 o 
  -7   8  11      526.31      498.68     17.02 o 
  -6   8  11     1153.19     1191.32     26.84 o 
  -5   8  11      514.32      514.15     16.13 o 
  -4   8  11     2189.44     2091.66     37.53 o 
  -3   8  11        0.55       -4.28      3.24 o 
  -2   8  11     3865.22     3984.87     61.41 o 
  -1   8  11       26.68       46.17      6.39 o 
   0   8  11     3279.03     3393.34     98.22 o 
   1   8  11      246.34      239.63     11.89 o 
   2   8  11     2390.35     2393.87     72.05 o 
   3   8  11      379.15      392.93     26.02 o 
   4   8  11      969.68      958.92     28.83 o 
  -7   9  11     1024.87     1051.35     52.04 o 
  -6   9  11      279.56      288.53     12.61 o 
  -5   9  11     1772.18     1778.44     53.94 o 
  -4   9  11       47.67       58.72      8.53 o 
  -3   9  11     4101.21     4172.40     62.56 o 
  -2   9  11       95.98      117.11      7.75 o 
  -1   9  11     3349.14     3493.37     56.05 o 
   0   9  11      291.65      331.20     19.57 o 
   1   9  11     3504.64     3584.42     57.67 o 
   2   9  11      335.31      320.22     13.36 o 
   3   9  11     1628.33     1578.91     38.92 o 
   4   9  11      355.61      341.74     23.52 o 
  -6  10  11     1826.10     1863.65     75.05 o 
  -5  10  11        3.46       -2.39      4.56 o 
  -4  10  11     3399.82     3560.03     98.82 o 
  -3  10  11       24.06       33.10      7.25 o 
  -2  10  11     4265.24     4487.92     67.74 o 
  -1  10  11       45.42       71.91      9.69 o 
   0  10  11     3593.75     3684.08    120.59 o 
   1  10  11      117.37      112.18     11.82 o 
   2  10  11     2141.80     2181.38     51.07 o 
   3  10  11      230.84      236.93     15.72 o 
  -6  11  11        1.22       -2.00      7.00 o 
  -5  11  11     2077.53     2270.11     72.05 o 
  -4  11  11        4.37       17.51      8.01 o 
  -3  11  11     4542.59     4527.25    108.08 o 
  -2  11  11        0.48        6.66      5.53 o 
  -1  11  11     4289.04     4625.27     86.02 o 
   0  11  11      161.17      140.60     20.01 o 
   1  11  11     3205.55     3127.21     98.57 o 
   2  11  11        9.67       11.01     10.01 o 
   3  11  11     1788.36     1725.72     68.55 o 
  -5  12  11       26.58       18.51      8.51 o 
  -4  12  11     3019.10     3255.80     93.07 o 
  -3  12  11        7.14        5.43      7.76 o 
  -2  12  11     3833.81     4020.02     78.46 o 
  -1  12  11        5.61       15.22      6.11 o 
   0  12  11     2914.62     3250.80    101.57 o 
   1  12  11       35.11       54.04     15.01 o 
   2  12  11     2241.72     2254.09     81.06 o 
  -4  13  11       11.64       13.01      8.51 o 
  -3  13  11     2514.11     2568.68     66.80 o 
  -2  13  11       70.68       97.62     13.76 o 
  -1  13  11     3515.93     3702.08    133.34 o 
   0  13  11        0.11       -4.00      8.51 o 
   1  13  11     1796.48     1748.24     69.55 o 
  -3  14  11       17.52       13.01      6.72 o 
  -2  14  11     2669.93     2813.86     62.32 o 
  -1  14  11        5.44       17.51      6.61 o 
   0  14  11     1666.60     1762.34     45.52 o 
  -8   0  12     4135.39     4120.41    117.08 o 
  -6   0  12     4407.36     4344.07    118.58 o 
  -4   0  12     2276.90     2278.61     72.55 o 
  -2   0  12     4594.08     4670.30    122.09 o 
   0   0  12      351.97      404.79     25.02 o 
   2   0  12      237.88      184.13     19.51 o 
   4   0  12      101.19       82.06     14.51 o 
  -8   1  12       97.79       93.22     11.66 o 
  -7   1  12     4803.05     4643.54     89.16 o 
  -6   1  12       10.41       20.01      6.72 o 
  -5   1  12     3595.85     3362.29     82.31 o 
  -4   1  12        4.40       -0.46      4.56 o 
  -3   1  12     2614.90     2816.27    116.33 o 
  -2   1  12      325.90      314.08     15.91 o 
  -1   1  12     3185.75     3285.68     65.98 o 
   0   1  12      207.94      216.55     13.95 o 
   1   1  12       15.94       13.75      5.48 o 
   2   1  12      250.14      253.59     14.33 o 
   3   1  12       13.14       12.87      5.77 o 
   4   1  12       45.06       31.84      9.01 o 
  -8   2  12     3796.73     3779.44     77.48 o 
  -7   2  12        0.03        1.20      5.27 o 
  -6   2  12     2696.34     2738.58     59.61 o 
  -5   2  12        5.36        4.64      5.12 o 
  -4   2  12     3188.01     3221.82     65.45 o 
  -3   2  12      377.80      340.34     20.26 o 
  -2   2  12     2890.81     2932.38     60.50 o 
  -1   2  12      316.75      323.56     25.52 o 
   0   2  12      569.32      535.78     49.28 o 
   1   2  12      846.03      809.34     26.18 o 
   2   2  12       55.40       52.58      8.11 o 
   3   2  12      367.71      325.43     16.26 o 
   4   2  12       70.46       60.88      9.02 o 
  -8   3  12      144.96      170.50     14.45 o 
  -7   3  12     3316.11     3248.61     68.10 o 
  -6   3  12        2.49        7.67      5.83 o 
  -5   3  12     2190.23     2143.21     49.53 o 
  -4   3  12       97.24       99.66     10.97 o 
  -3   3  12     2887.37     2841.40     59.62 o 
  -2   3  12      950.80      989.19     29.71 o 
  -1   3  12     1465.06     1451.93     41.53 o 
   0   3  12     1043.29     1059.22     30.43 o 
   1   3  12      179.01      209.05     14.85 o 
   2   3  12      793.88      755.59     25.12 o 
   3   3  12        9.63        5.29      4.92 o 
   4   3  12      335.27      296.75     20.51 o 
  -7   4  12       78.26       90.15      8.67 o 
  -6   4  12     2459.40     2462.91     55.19 o 
  -5   4  12      320.18      301.94     28.02 o 
  -4   4  12     2532.07     2537.84     55.02 o 
  -3   4  12      131.63      132.43     12.56 o 
  -2   4  12     2159.29     2207.61     49.53 o 
  -1   4  12     1564.80     1565.33     39.45 o 
   0   4  12      334.12      313.23     15.57 o 
   1   4  12      600.27      552.77     21.05 o 
   2   4  12        0.06        1.75      4.60 o 
   3   4  12      796.38      764.00     25.65 o 
   4   4  12      133.26      130.32     12.56 o 
  -7   5  12     2076.53     2097.19     94.18 o 
  -6   5  12        0.87       -0.74      5.12 o 
  -5   5  12     2131.33     2215.57     50.94 o 
  -4   5  12      600.94      582.89     24.52 o 
  -3   5  12     2116.11     2162.06     48.99 o 
  -2   5  12      575.53      612.21     22.46 o 
  -1   5  12      482.47      522.64     25.77 o 
   0   5  12     1165.39     1191.04     32.90 o 
   1   5  12      173.11      144.34     12.56 o 
   2   5  12      909.82      857.61     27.24 o 
   3   5  12        8.56       19.17      6.12 o 
   4   5  12      627.38      582.16     22.29 o 
  -7   6  12        9.57       19.21      7.26 o 
  -6   6  12     2717.43     2767.63     47.48 o 
  -5   6  12      299.22      288.32     15.91 o 
  -4   6  12     1104.83     1170.52     41.53 o 
  -3   6  12      823.71      861.82     27.40 o 
  -2   6  12     1443.80     1480.80     38.03 o 
  -1   6  12     1357.89     1335.59     35.56 o 
   0   6  12      117.38      124.57     10.14 o 
   1   6  12     1383.95     1408.82     41.53 o 
   2   6  12       65.41       82.91     10.08 o 
   3   6  12      971.85      959.38     29.54 o 
   4   6  12       63.87       48.30      8.49 o 
  -7   7  12     1271.67     1257.93     28.93 o 
  -6   7  12       90.37      103.72      9.01 o 
  -5   7  12     1538.98     1554.45     40.16 o 
  -4   7  12     1084.16     1072.36     31.31 o 
  -3   7  12     1107.90     1194.92     33.43 o 
  -2   7  12      805.03      846.03     27.06 o 
  -1   7  12      125.58      138.10     10.28 o 
   0   7  12     1785.27     1894.02     36.96 o 
   1   7  12        0.23       -0.50      4.69 o 
   2   7  12     2043.73     2046.79     53.29 o 
   3   7  12        4.18        0.33      6.50 o 
  -6   8  12      986.60      972.78     32.53 o 
  -5   8  12      197.12      192.99     15.72 o 
  -4   8  12      691.15      741.67     25.30 o 
  -3   8  12     1426.82     1445.28     37.67 o 
  -2   8  12      192.21      170.88     13.62 o 
  -1   8  12     1913.34     1975.53     38.11 o 
   0   8  12      178.61      184.17     11.94 o 
   1   8  12     2622.90     2702.26     47.98 o 
   2   8  12      139.44      135.29     25.27 o 
   3   8  12     2130.68     2181.13     50.06 o 
  -6   9  12      208.33      201.03     12.39 o 
  -5   9  12      453.87      477.76     19.83 o 
  -4   9  12      700.63      728.06     20.07 o 
  -3   9  12      380.66      387.08     18.26 o 
  -2   9  12     1427.27     1498.28     38.56 o 
  -1   9  12      105.99      107.24      9.58 o 
   0   9  12     2457.77     2555.11     46.17 o 
   1   9  12       30.53       30.86      6.20 o 
   2   9  12     3215.91     3222.79     68.77 o 
   3   9  12        5.49       18.01      9.01 o 
  -5  10  12      262.39      231.00     16.07 o 
  -4  10  12      221.16      190.36     20.51 o 
  -3  10  12      703.82      720.51     35.53 o 
  -2  10  12       98.45      117.58     17.01 o 
  -1  10  12     2206.90     2358.75     54.08 o 
   0  10  12       64.27       71.03     10.24 o 
   1  10  12     2443.35     2390.19     55.23 o 
   2  10  12       14.74       26.79      7.69 o 
  -5  11  12      106.35       84.56     14.51 o 
  -4  11  12      448.87      444.81     27.02 o 
  -2  11  12     1431.65     1547.59     60.54 o 
  -1  11  12       88.18       84.56     16.01 o 
   0  11  12     2285.75     2353.67     82.06 o 
   1  11  12       53.03       27.02     11.51 o 
  -3  12  12      957.00      911.64     40.03 o 
  -2  12  12       19.68       11.01     10.01 o 
  -1  12  12     1493.50     1573.11     63.04 o 
   0  12  12       54.43       75.05     16.51 o 
  -7   0  13     1622.51     1618.64     62.04 o 
  -5   0  13     2766.27     2788.47     86.56 o 
  -3   0  13     4407.17     4581.74    124.09 o 
  -1   0  13     2926.97     2878.54     87.56 o 
   1   0  13     2545.62     2368.18     76.05 o 
   3   0  13     1416.97     1369.97     53.54 o 
  -7   1  13        8.31       15.70      6.84 o 
  -6   1  13     2506.29     2517.82     57.85 o 
  -5   1  13        6.73       13.82      6.84 o 
  -4   1  13     3847.35     3978.45    190.89 o 
  -3   1  13        7.39       10.51      6.37 o 
  -2   1  13     3555.60     3703.46     74.30 o 
  -1   1  13        8.94        2.65      5.48 o 
   0   1  13     2502.85     2492.28     55.37 o 
   1   1  13        0.09        8.76      5.31 o 
   2   1  13     1774.95     1667.40     45.28 o 
   3   1  13        5.92       12.32      5.63 o 
  -7   2  13     1699.09     1745.97     45.82 o 
  -6   2  13       23.81       36.44      8.62 o 
  -5   2  13     2995.32     3104.77     66.16 o 
  -4   2  13       73.47       71.36     10.40 o 
  -3   2  13     5016.81     5163.81     96.41 o 
  -2   2  13       68.88       65.01      9.89 o 
  -1   2  13     2528.63     2587.33     57.32 o 
   0   2  13       48.66       45.92      8.47 o 
   1   2  13     2739.32     2709.95     59.09 o 
   2   2  13       28.62       43.86      8.26 o 
   3   2  13     1179.03     1226.72     80.81 o 
  -7   3  13      325.38      313.96     17.86 o 
  -6   3  13     1808.45     1813.51     46.52 o 
  -5   3  13        9.39       11.56      6.48 o 
  -4   3  13     4400.97     4505.62     86.86 o 
  -3   3  13       13.63       12.39      7.25 o 
  -2   3  13     3728.29     3707.84     74.30 o 
  -1   3  13      112.88      113.67     12.01 o 
   0   3  13     2390.43     2421.07     69.80 o 
   1   3  13      193.03      176.13     14.51 o 
   2   3  13     2267.56     2175.69     50.94 o 
   3   3  13      153.20      129.78     12.91 o 
  -6   4  13      107.98      107.37     12.37 o 
  -5   4  13     2688.17     2673.03     59.61 o 
  -4   4  13       83.01       94.50     12.76 o 
  -3   4  13     4388.29     4274.05     83.32 o 
  -2   4  13      165.99      154.46     20.26 o 
  -1   4  13     2073.54     2097.80     49.71 o 
   0   4  13      523.04      498.51     34.52 o 
   1   4  13     2009.51     2039.23     48.65 o 
   2   4  13      213.36      215.09     23.02 o 
   3   4  13     1061.84     1109.05     33.43 o 
  -6   5  13     1421.38     1434.32     39.96 o 
  -5   5  13      165.42      161.62     14.33 o 
  -4   5  13     2875.91     2879.92     62.09 o 
  -3   5  13       46.17       55.82      9.76 o 
  -2   5  13     2937.58     3022.35     64.04 o 
  -1   5  13       68.19       51.96      9.18 o 
   0   5  13     1896.39     1938.10     52.04 o 
   1   5  13     1179.14     1090.17     32.71 o 
   2   5  13     1527.53     1483.80     39.62 o 
   3   5  13      698.02      707.51     25.83 o 
  -6   6  13      661.79      671.90     25.82 o 
  -5   6  13     1454.62     1455.73     39.98 o 
  -4   6  13       63.90       51.42      9.37 o 
  -3   6  13     2890.78     2922.62     62.79 o 
  -2   6  13      158.40      144.40     26.27 o 
  -1   6  13     1644.49     1757.80     44.39 o 
   0   6  13      345.45      363.79     18.40 o 
   1   6  13     1083.70     1181.31     34.49 o 
   2   6  13      914.09      918.46     30.07 o 
  -5   7  13      563.48      623.17     39.78 o 
  -4   7  13     2092.49     2160.03     50.77 o 
  -3   7  13        0.11        2.00      5.66 o 
  -2   7  13     1620.41     1744.48     90.56 o 
  -1   7  13       29.64       27.62      7.76 o 
   0   7  13     1359.34     1352.65     31.00 o 
   1   7  13      878.48      907.47     24.60 o 
   2   7  13      464.59      498.36     21.58 o 
  -5   8  13     1006.92      985.49     61.79 o 
  -4   8  13       74.54       86.06     10.97 o 
  -3   8  13     1399.92     1501.10     49.03 o 
  -2   8  13       18.70       23.74      7.26 o 
  -1   8  13     1531.16     1574.94     70.80 o 
   0   8  13      107.41      102.11      9.68 o 
   1   8  13      616.66      647.96     20.40 o 
  -4   9  13      974.11     1030.23     46.03 o 
  -3   9  13      113.61      123.75     16.26 o 
  -2   9  13      956.77     1065.75     46.53 o 
  -1   9  13      246.92      259.07     16.67 o 
   0   9  13      485.66      523.84     23.12 o 
   1   9  13      295.06      300.92     18.63 o 
  -3  10  13      151.59      157.61     20.51 o 
  -2  10  13       16.65       24.02     10.51 o 
  -1  10  13      780.20      866.11     41.03 o 
   0  10  13      226.67      205.03     16.78 o 
  -4   0  14     1762.52     1741.73     65.05 o 
  -2   0  14     1561.37     1636.16     62.04 o 
   0   0  14     4148.76     4248.01    119.58 o 
  -5   1  14     1489.03     1590.53     43.51 o 
  -4   1  14       80.46       87.53     11.66 o 
  -3   1  14     1267.22     1351.77     56.04 o 
  -2   1  14      102.19      107.90     12.53 o 
  -1   1  14     2731.37     2809.76     62.80 o 
   0   1  14        0.65        3.10     13.26 o 
   1   1  14     3253.35     3335.97     70.58 o 
  -5   2  14      222.75      184.06     16.76 o 
  -4   2  14     1581.46     1701.63     45.28 o 
  -3   2  14      483.67      495.70     22.64 o 
  -2   2  14     1717.70     1804.86     46.70 o 
  -1   2  14       20.87       24.62      7.91 o 
   0   2  14     3239.33     3400.55     71.82 o 
   1   2  14        4.28        4.35      7.26 o 
  -5   3  14     1087.16     1037.51     44.78 o 
  -4   3  14      265.07      259.04     41.78 o 
  -3   3  14     1775.32     1960.95     49.70 o 
  -2   3  14      822.86      775.71     28.11 o 
  -1   3  14     2227.99     2336.88     55.37 o 
   0   3  14       31.25       33.77      8.66 o 
   1   3  14     3403.55     3374.39    100.57 o 
  -5   4  14      791.63      764.40     36.03 o 
  -4   4  14     1569.54     1722.11     45.64 o 
  -3   4  14      329.53      335.72     18.93 o 
  -2   4  14     1940.20     1987.72     78.56 o 
  -1   4  14      294.55      282.58     19.61 o 
   0   4  14     2528.46     2719.38     61.55 o 
   1   4  14       12.64       27.01      7.60 o 
  -5   5  14     1050.63     1118.87     35.20 o 
  -4   5  14      521.01      545.15     36.03 o 
  -3   5  14     1527.71     1531.60     42.27 o 
  -2   5  14      633.19      672.88     26.36 o 
  -1   5  14     2884.45     3177.23     68.46 o 
   0   5  14       19.48       22.10      7.76 o 
   1   5  14     2474.20     2576.80     58.91 o 
  -4   6  14     1407.30     1467.30     41.21 o 
  -3   6  14      221.04      213.23     16.98 o 
  -2   6  14     1709.98     1890.49     58.79 o 
  -1   6  14      382.41      397.95     37.03 o 
   0   6  14     2256.97     2424.95     56.78 o 
  -3   7  14     1070.65     1187.46     36.25 o 
  -2   7  14      217.83      271.69     19.28 o 
  -1   7  14     1464.92     1608.81     43.52 o 
                                                 
